# Supplementary material for: Construction of Viable Soil Defined Media Using Quantitative Metabolomics Analysis of Soil Metabolites
Source: Front Microbiol. 2017 Dec 22;8:2618. doi: 10.3389/fmicb.2017.02618 (PMC5744445; doi:10.3389/fmicb.2017.02618)
Supplement: Supplementary file 1 [file Table1.XLSX]

## Sheet: Sheet1
Supplementary Table 1. Metabolites detected in soil organic matter extracts and the methods used to support identifications.
					ID level		LC/MS m/z		LC/MS retention times			LC/MS quantitation			GC/MS			GC/MS quantitation
Name	Class	Chemical Formula	Neutral Mass	Detection Method	1=GC/MS and/ or LC/MS m/z RT match to standard + MS/MS; 2 = LC/MS m/z RT match to standard with no MS/MS; 3= MS/MS only	confirmed by LC/MS/MS	positive	negative	detected	auth. standard	difference	MRM Transition	ppm (mg/kg soil)	ppm C (mg/kg soil)	delta RI	lib score	auth. standard	ppm (mg/kg soil)	ppm C (mg/kg soil)	Notes
2-Hydroxybutyric acid	carboxylic acid	C4H8O3	104.047	LC/MS(-)	3	X		103.04	6.42
2-Indolecarboxylic acid	carboxylic acid	C9H7NO2	161.048	LC/MS(-)	3	X		160.04	3.98
2'-Deoxyuridine	nucleoside	C9H12N2O5	228.075	LC/MS(+)	1	X	229.082		3.82	3.65	0.17	229.1 → 113.0	0.07	0.04
3-Hydroxybenzoic acid	carboxylic acid	C7H6O3	138.032	LC/MS(-)	2			137.024	8.83	8.52	0.31
4-Aminobutanoic acid	carboxylic acid	C4H9NO2	103.063	LC/MS(+/-), GC/MS	1	x	104.071	102.056	12.96	12.72	0.24				15.35	80.1
gamma-guanidino-butyric acid	carboxylic acid	C5H11N3O2	145.085	LC/MS(+/-)	1	X	146.092	144.078	12.07	11.98	0.09	146.1 → 86.1	0.05	0.02
5-Methylcytosine	nucleobase	C5H7N3O	125.059	LC/MS(+)	3	X	126.066		4.98
5'-Deoxyadenosine	nucleoside	C10H13N5O3	251.102	LC/MS(+)	3	X	252.109		3.96
5'-Methylthioadenosine	nucleoside	C11H15N5O3S	297.09	LC/MS(+/-)	2		298.097	296.082	3.43	3.52	0.09
Abscisic acid	carotenoid	C15H20O4	264.136	LC/MS(-)	2			263.129	3.05	3.07	0.02
Acetylcarnitine	osmolyte	C9H17NO4	203.116	LC/MS(+)	3	X	204.123		7.7
Adenine	nucleobase	C5H5N5	135.054	LC/MS(+/-)	2		136.062	134.047	5.08	5.1	0.02	136.1 → 118.9
Adenosine	nucleoside	C10H13N5O4	267.097	LC/MS(+/-)	1	X	268.104	266.089	5.22	5.6	0.38	268.1 → 135.9	0.08	0.04
Alanine	amino acid	C3H7NO2	89.0477	LC/MS(+/-)	2		90.055	88.0404	11.76	11.7	0.06	90.1 → 45.2	0.93	0.37
Alanine betaine	osmolyte	C6H13NO2	131.095	LC/MS(+)	2		132.102		7.09	6.84	0.25
Alpha-ketoglutaric acid	carboxylic acid	C5H6O5	146.022	LC/MS(-)	1	X		145.014	15.61	15.52	0.09				8.8	71.1
Arabinose	pentose	C5H10O5	150.13	GC/MS	1												X	0.52	0.21
Arabitol	sugar alcohol	C5H12O5	152.069	LC/MS(-)	3	X		151.061	7.8
Arginine	amino acid	C6H14N4O2	174.112	LC/MS(+)	3	X	175.119		23.64			175.1 → 70.2	0.22	0.09
Benzoic acid	carboxylic acid	C7H6O2	122.037	LC/MS(+), GC/MS	1	X	123.044		4.57						7.2	79.3
Beta-alanine	amino acid	C3H7NO2	89.0477	GC/MS	1										4	85
Betaine	osmolyte	C5H11NO2	117.079	LC/MS(+)	3	X	118.086		8.2
Carnitine	osmolyte	C7H15NO3	161.105	LC/MS(+)	3	X	162.113		10.08
Choline	osmolyte	C5H14NO	104.108	LC/MS(+)	3	X	105.115		7.42
Citraconic acid	carboxylic acid	C5H6O4	130.027	GC/MS	1										19	94.5
Citrulline	amino acid	C6H13N3O3	175.096	LC/MS(-)	1	X		174.088	14.24	13.94	0.3
Creatinine	carboxamide lactam	C4H7N3O	113.059	LC/MS(+)	2		114.066		5.75	5.57	0.18
Cytidine	nucleoside	C9H13N3O5	243.085	LC/MS(+/-)	2		244.093	242.078	8.29	8.18	0.11	242.1 → 42.1
Cytosine	nucleobase	C4H5N3O	111.043	LC/MS(+)	2		112.05		6.86	6.8	0.06
D-Glucono-1,5-lactone	polyhydroxy acid	C6H10O6	178.048	LC/MS(-)	2			177.041	6.44	6.3	0.14
Deoxyinosine	nucleoside	C10H12N4O4	252.086	LC/MS(-)	3	X		251.079	5.96
Ethylmalonic acid	carboxylic acid	C5H8O4	132.042	LC/MS(-)	2			131.035	15.04	15	0.04
Folic acid	carboxylic acid	C19H19N7O6	441.14	LC/MS(-)	2			440.132	16.87	16.63	0.23
Fructose	hexose	C6H12O6	180.063	GC/MS	1												X	6.7	2.68
Fumaric acid	carboxylic acid	C4H4O4	116.011	LC/MS(-), GC/MS	1	X		115.004	16.61	16.55	0.06				18.9	71.4
Galactonic acid	sugar acid	C6H10O6	178.048	GC/MS	1										4.1	72
Glucose	hexose	C6H12O6	180.063	GC/MS	1				9.25								X	12.55	4.96
Glucosylglycerol	osmolyte	C9H18O8	254.1	LC/MS(+/-)	2		255.107	253.093	10.93	10.56	0.38
Glutamic acid	amino acid	C5H9NO4	147.053	LC/MS(+/-), GC/MS	1	X	148.06	146.046	14.2	14.06	0.14	148.1 → 84.2	0.11	0.04	2.7	75.7
Glyceric acid	carboxylic acid	C3H6O4	106.027	LC/MS(-), GC/MS	1	X		105.019	11.63	11.64	0.01				12.6	89.8
Glycine	amino acid	C2H5NO2	75.032	LC/MS(+), GC/MS	1		76.0393		12.78	12.78	0	76.0 → 30.3	0.17	0.05	7	96
Glycolic acid	carboxylic acid	C2H4O3	76.016	LC/MS(-), GC/MS	1			75.0088	10.72	10.92	0.2				3	97.8
Guanine	nucleobase	C5H5N5O	151.049	LC/MS(+)	3	X	152.057		7.88			150.0 → 132.9	0.004	0.002
Guanosine	nucleoside	C10H13N5O5	283.092	LC/MS(+)	2		284.099		9.91	9.55	0.37
Homoserine	amino acid	C4H9NO3	119.058	LC/MS(-)	2			118.051	12.63	12.33	0.31
Hypoxanthine	purine	C5H4N4O	136.038	LC/MS(+/-)	1	X	137.046	135.031	6.35	6.7	0.35	137.0 → 110.0	0.04	0.02
Inosine	nucleoside	C10H12N4O5	268.081	LC/MS(+/-), GC/MS	1	X	269.088	267.074	7.46	7.3	0.16				2.8	80.4
Isoleucine	amino acid	C6H13NO2	131.095	LC/MS(-), GC/MS	1	X		130.087	8.5	8.4	0.1	132.1 → 86.2	0.46	0.25	0.6	92.8
Lactic acid	carboxylic acid	C3H6O3	90.0317	LC/MS(-)	1	X		89.0244	8.72	8.72	0
Leucine	amino acid	C6H13NO2	131.095	LC/MS(+)	1	X	132.102		8.03	8	0.03	132.1 → 86.2	0.7	0.38
Lysine	amino acid	C6H14N2O2	146.106	LC/MS(+)	3	X	147.113		23.15			147.1 → 84.2	0.2	0.1
Maleic acid	dicarboxylic acid	C4H4O4	116.011	LC/MS(-)	1	X		115.004	3.88	3.52	0.36
Malic acid	dicarboxylic acid	C4H6O5	134.022	LC/MS(-), GC/MS	1	X		133.014	16.08						4	96.6
Maltose	dihexose	C12H22O11	342.116	GC/MS	1												X	2.95	1.24
Mannitol	sugar alcohol	C6H14O6	182.079	LC/MS(+/-), GC/MS	1		183.086	181.072	10.76	10.82	0.06				2.9	97.9		8.17	3.23
Mannose	hexose	C6H12O6	180.063	GC/MS	1												X	0.54	0.21
Methionine	amino acid	C5H11NO2S	149.051	LC/MS(+/-)	2		150.058	148.044	9.66	9.39	0.27	150.1 → 56.2
Mono-methyl glutaric acid	carboxylic acid	C6H10O4	146.058	LC/MS(-)	3	X		145.051	5.98
Myo-inositol	sugar alcohol	C6H12O6	180.063	LC/MS(-)	2			179.056	14.14	14.2	0.06
N-acetyl-D-glucosamine	amino sugar	C8H15NO6	221.09	LC/MS(+/-)	2		222.097	220.083	8.65	8.34	0.3
N-acetyl-D-mannosamine	amino sugar	C8H15NO6	221.09	LC/MS(-)	2			220.083	8.7	9.13	0.43
N-acetylneuraminate	amino sugar	C11H19NO9	309.106	LC/MS(-)	2			308.099	12.71	13.11	0.41
Nicotinamide	vitamin	C6H6N2O	122.048	LC/MS(+)	2		123.055		3.27	3.45	0.18
Nicotinic acid	vitamin	C6H5NO2	123.032	LC/MS(-)	1	X		122.025	6.99	6.82	0.17
Oleic acid	fatty acid	C18H34O2	282.256	LC/MS(-)	2			281.249	2.44	2.27	0.17
Orotic acid	pyrimidine carboxylic acid	C5H4N2O4	156.017	LC/MS(-)	2			155.01	9.47	9.32	0.15	155.0 → 111.0
Palmitic acid	fatty acid	C16H32O2	256.24	LC/MS(-)	2			255.233	2.4	2.34	0.06
Palmitoleic acid	fatty acid	C16H30O2	254.225	LC/MS(-)	2			253.217	2.5	2.29	0.21
Pantothenic acid	vitamin	C9H17NO5	219.111	LC/MS(+/-)	2		220.118	218.103	8.55	8.24	0.32
Phenylalanine	amino acid	C9H11NO2	165.079	LC/MS(+/-)	1	X	166.086	164.072	8.09	7.95	0.14	166.1 → 120.0	0.19	0.13
Proline	amino acid	C5H9NO2	115.063	LC/MS(+/-)	1	X	116.071	114.056	9.28	9.22	0.06	116.1 → 70.2	0.2	0.1
Proline betaine	osmolyte	C7H13NO2	143.095	LC/MS(+)	2		144.102		7.11	7.06	0.05
Pyridoxine	vitamin	C8H11NO3	169.074	LC/MS(+/-)	2		170.081	168.067	3.57	3.75	0.18
Pyroglutamic acid	amino acid derivative	C5H7NO3	129.043	LC/MS(+/-)	1	X	130.05	128.035	9.98	9.83	0.15
Quinic acid	sugar acid	C7H12O6	192.063	LC/MS(-), GC/MS	1	X		191.056	12.49	12.7	0.22				8.5	96.8
Riboflavin	vitamin	C17H20N4O6	376.138	LC/MS(+/-)	2		377.146	375.131	5.63	5.49	0.13
Salicylic Acid	carboxylic acid	C7H6O3	138.032	LC/MS(-)	2			137.024	2.9	2.8	0.1
Serine	amino acid	C3H7NO3	105.043	LC/MS(+), GC/MS	1		106.05		13.33	13.36	0.03	106.0 → 60.2	0.09	0.03	1.5	81.8
Shikimic acid	carboxylic acid	C7H10O5	174.053	LC/MS(-), GC/MS	1	X		173.046	13.72	13.79	0.07				8.5	97.2
Sorbitol	sugar alcohol	C6H14O6	182.079	LC/MS(-)	3	X		181.072	10.23
Stearic acid	fatty acid	C18H36O2	284.272	LC/MS(-)	2			283.264	2.52	2.26	0.25
Succinic acid	carboxylic acid	C4H6O4	118.027	LC/MS(-)	1	X		117.019	14.38	14.62	0.24
Threonic acid	sugar acid	C4H8O5	136.037	GC/MS	1										8	88.2
Threonine	amino acid	C4H9NO3	119.058	LC/MS(+), GC/MS	1		120.066		12.12	12.31	0.19	120.1 → 56.2	0.2	0.08	1.7	95.4
Thymidine	nucleoside	C10H14N2O5	242.09	LC/MS(+/-)	2		243.097	241.083	3.09	2.96	0.13	243.1 → 126.9
Thymine	nucleobase	C5H6N2O2	126.043	LC/MS(+/-)	1	X	127.05	125.036	3.02	2.87	0.15	125.0 → 42.1
Toluic acid	substituted benzoic acid	C8H8O2	136.052	GC/MS	1										34.6*	95.5				*high library score and spectral match with toluic acid
Trans-cinnamic acid	carboxylic acid	C9H8O2	148.052	LC/MS(-)	2			147.045	3.41	3.4	0.01
Trehalose	dihexose	C12H22O11	342.116	GC/MS	1										10	94		12.53	5.28
Tryptophan	amino acid	C11H12N2O2	204.09	LC/MS(+/-)	2		205.097	203.083	9.62	9.29	0.34	103.1 → 77.2
Tyrosine	amino acid	C9H11NO3	181.074	LC/MS(+)	2		182.081		11.17	10.84	0.33	182.1 → 136.0
Uracil	nucleobase	C4H4N2O2	112.027	LC/MS(+/-)	1	X	113.035	111.02	3.58	3.37	0.21	113.0 → 70.0	0.02	0.01
Uridine	nucleoside	C9H12N2O6	244.07	LC/MS(+/-)	2		245.077	243.062	5.73	5.6	0.13	245.1 → 96.0	0.16	0.07
Valine	amino acid	C5H11NO2	117.079	LC/MS(+/-), GC/MS	1	X	118.086	116.072	9.53	9.35	0.18	118.1 → 72.2	0.62	0.32	1.8	76.7
Xanthine	purine	C5H4N4O2	152.033	LC/MS(-)	2			151.026	7.55	7.25	0.3
Xylitol	sugar alcohol	C5H12O5	152.069	LC/MS(-), GC/MS	1			151.061	8.35	8.65	0.3				15.6	78.8
SUM													4.514	2.142				43.96	17.81
