# Supplementary material for: Construction of Viable Soil Defined Media Using Quantitative Metabolomics Analysis of Soil Metabolites
Source: Front Microbiol. 2017 Dec 22;8:2618. doi: 10.3389/fmicb.2017.02618 (PMC5744445; doi:10.3389/fmicb.2017.02618)
Supplement: Supplementary file 2 [file Table2.XLSX]

## Sheet: Sheet1
Supplementary Table 2. Recipe for Soil Defined Medium 2 (SDM2, 1x)
Name	Class	Formula	neutral mass	Conc (uM)	mg/L		pH 6.9-7.1
Mannitol	hexose alcohol	C6H14O6	182.079	88.05	16.04
Glucose	hexose	C6H12O6	180.063	82.48	14.859		Salts:
Fructose	hexose	C6H12O6	180.063	80.65	14.53		Potassium phosphate (KH2PO4) at 0.6 mg/mL
Trehalose	dihexose	C12H22O11	342.116	56.18	19.23		Ammonium chloride at 1.5 mg/mL
Arabinose	pentose	C5H10O5	150.053	20.76	3.117
Maltose	dihexose	C12H22O11	342.116	16.54	5.662		Wolfe's Mineral Solution: 10 mL/ Liter (1x)
Arabitol	pentose alcohol	C5H12O5	152.068	10.52	1.601		Nitrilotriacetic acid........1.5 g
Leucine	amino acid	C6H13NO2	131.095	6	0.787		MgSO4 . 7H2O .................3.0 g
Isoleucine	amino acid	C6H13NO2	131.095	6	0.787		MnSO4 . H2O ..................0.5 g
Glycine	amino acid	C2H5NO2	75.032	4	0.3		NaCl.........................1.0 g
Arginine	amino acid	C6H14N4O2	174.112	4	0.697		FeSO4 . 7H2O .................0.1 g
Proline	amino acid	C5H9NO2	115.063	4	0.461		CoCl2 . 6H2O .................0.1 g
Threonine	amino acid	C4H9NO3	119.058	4	0.476		CaCl2 ........................0.1 g
Lysine	amino acid	C6H14N2O2	146.106	4	0.585		ZnSO4 . 7H2O .................0.1 g
Phenylalanine	amino acid	C9H11NO2	165.079	4	0.661		CuSO4 . 5H2O .................0.01 g
Mannose	hexose	C6H12O6	180.063	3.94	0.71		AlK(SO4 2 ) . 12H O.............0.01 g 2
Uridine	nucleotide	C9H12NO6	230.066	2.25	0.518		H3BO3 ........................0.01 g
Carnitine	amino acid derivative	C7H15NO3	161.105	2	0.322		Na2MoO4 . 2H2O................0.01 g
Asparagine	amino acid	C4H8N2O3	132.053	2	0.264		Distilled water..............1.0 L
Serine	amino acid	C3H7NO3	105.043	2	0.21
Valine	amino acid	C5H11NO2	117.079	2	0.234		Wolfe's Vitamin Solution: 10 mL/ Liter (1x)
Tyrosine	amino acid	C9H11NO3	181.074	2	0.362		Biotin.............................2.0 mg
Tryptophan	amino acid	C11H12N2O2	204.09	2	0.408		Folic acid.........................2.0 mg
Methionine	amino acid	C5H11NO2S	149.051	2	0.298		Pyridoxine hydrochloride..........10.0 mg
Glutamic Acid	amino acid	C5H9NO4	147.053	2	0.294		Thiamine . HCl.....................5.0 mg
Citrulline	amino acid derivative	C6H13N3O3	175.096	2	0.35		Riboflavin.........................5.0 mg
Aspartic acid	amino acid	C4H7NO4	133.038	2	0.266		Nicotinic acid.....................5.0 mg
Alanine	amino acid	C3H7NO2	89.0477	2	0.178		Calcium D-(+)-pantothenate.........5.0 mg
Histidine	amino acid	C6H9N3O2	155.069	2	0.31		Vitamin B12........................0.1 mg
Glutamine	amino acid	C5H10N2O3	146.069	2	0.292		p-Aminobenzoic acid................5.0 mg
4-guanidinobutyric acid	amino acid derivative	C5H11N3O2	145.085	0.59	0.086		Thioctic acid......................5.0 mg
Hypoxanthine	nucleobase	C5H4N4O	136.039	0.42	0.057
Uracil	nucleotide	C4H4N2O2	112.027	0.32	0.036
Thymine	nucleotide	C5H6N2O2	126.043	0.32	0.04
Guanine	nucleotide	C5H5N5O	151.049	0.32	0.048
Cytosine	nucleotide	C4H5N3O	111.043	0.32	0.036
Adenine	nucleotide	C5H5N5	135.054	0.32	0.043
Thymidine	nucleoside	C10H14N2O5	242.09	0.26	0.063
Spermidine	osmolyte	C7H19N3	145.158	0.26	0.038
Orotic acid	pyrimidine derivative	C5H4N2O4	156.017	0.26	0.041
Inosine	nucleoside	C10H12N4O5	268.081	0.26	0.07
Deoxyinosine	nucleoside	C10H12N4O4	252.086	0.26	0.066
Cytidine	nucleoside	C9H13N3O5	243.086	0.26	0.063
Choline	osmolyte	C5H14NO	104.108	0.26	0.027
Adenosine	nucleoside	C10H13N5O4	267.097	0.26	0.069
2'-Deoxyuridine	nucleotide	C9H12N2O5	228.075	0.26	0.059
