# Supplementary material for: Construction of Viable Soil Defined Media Using Quantitative Metabolomics Analysis of Soil Metabolites
Source: Front Microbiol. 2017 Dec 22;8:2618. doi: 10.3389/fmicb.2017.02618 (PMC5744445; doi:10.3389/fmicb.2017.02618)
Supplement: Supplementary file 3 [file Table3.XLSX]

## Sheet: SUMMARY
Supplementary Table 3A. Phylogenetic information for the growth screen with 30 ORFRC isolates on 3 different media. Growth is indicated by a "Y".
	Phylogeny			Growth Screen
Isolate ID	Order	Closest relative in NCBI: 16S rRNA Gene Database	16S Similarity (%)	R2A-1X	SDM1-10X	SDM2-10X
DP16D-R6	Burkholderiales	Acidovorax valerianellae strain CFBP 4730	0.99	Y	Y	Y
FW021-L7	Bacillales	Bacillus circulans	0.99	Y	N	N
FW104-10F02	Xanthomonadales	Rhodanobacter denitrificans strain 2APBS1	0.99	Y	Y	Y
FW104-12A02	Enterobacteriales	Serratia quinivorans strain 4364	0.98	Y	N	Y
FW106-LB	Propionibacteriales	Propionibacterium acnes KPA171202	0.99	Y	N	N
FW126-L8	Bacillales	Cohnella phaseoli	0.99	Y	N	N
FW216-B1	Burkholderiales	Cupriavidus numazuensis NBRC 100056	0.99	Y	N	Y
FW301-21B8A	Bacillales	Brevibacillus agri strain ZJY-275	0.98	Y	N	N
FW305-130	Actinomycetales	Nocardia coeliaca strain DSM 44595	0.99	Y	Y	Y
FW305-3-2-15-E-R2A1	Sphingobacteriales	Pedobacter sp.	0.99	Y	Y	N
FW305-F13	Streptomycetales	Streptomyces globisporus strain KCTC 9026	0.99	Y	N	Y
FW306-02-E	Bacillales	Paenibacillus alginolyticus strain DSM 5050	0.99	Y	N	N
FW507-AN11LB	Clostridiales	Clostridium huakuii strain LAM1030	0.98	Y	N	Y
FW510-R12	Xanthomonadales	Rhodanobacter thiooxydans	0.99	Y	N	N
FW510-R7	Rhizobiales	Mesorhizobium ciceri	0.98	Y	N	N
FW602-R5	Bacillales	Bacillus drentensis strain NBRC 102427	0.99	Y	Y	Y
GP01-A6	Pseudomonadales	Pseudomonas brenneri strain CFML 97-391	0.99	Y	Y	Y
GW101-3B10	Rhizobiales	Rhizobium selenitireducens strain B1	0.99	Y	Y	N
GW123-5D08	Rhizobiales	Mesorhizobium australicum strain WSM2073	0.96	Y	Y	N
GW247-5R2A	Bacillales	Lysinibacillus fusiformis strain NBRC15717	0.99	Y	Y	Y
GW456-11-11-14-LB4	Flavobacteriales	Flavobacterium sp.	1	Y	N	N
GW456-12-1-14-TSB4	Caulobacterales	Caulobacter sp.	1	Y	N	N
GW456-R22	Sphingomonadales	Sphingopyxis chilensis	0.99	Y	Y	Y
GW458-12-2-14-TSB2	Cytophagales	Arcicella aquatica	0.99	Y	N	N
GW460-11-11-14-TSB3	Rhodospirillales	Reyranella sp.	0.99	Y	N	Y
GW460-3	Pseudomonadales	Acinetobacter soli str. B1	0.97	Y	N	Y
GW531-E1	Micrococcales	Arthrobacter bambusae strain THG-GM18	0.99	Y	Y	Y
GW704-E3	Pseudomonadales	Pseudomonas veronii CIP 104663	1	Y	Y	N
MPR-R3A	Corynebacteriales	Rhodococcus jialingiae strain djl-6-2	0.99	Y	Y	Y
MPR-TSA3	Rhodocyclales	Azospira oryzae strain 6a3	0.99	Y	N	N
				30	13	15

## Sheet: R2A
Supplementary Table 3B. OD readings for isolates on R2A medium
		OD readings
		MPRTSA3	GW460-11-11-14-TSB3	GW456-12-1-14-TSB4	FW510-R12	MPRTSA3	GW460-11-11-14-TSB3	GW456-12-1-14-TSB4	FW510-R12	MPRTSA3	GW460-11-11-14-TSB3	GW456-12-1-14-TSB4	FW510-R12	510-R7	FW106-LB	GW101-3B10	MPR-R3A	510-R7	FW106-LB	GW101-3B10	MPR-R3A	510-R7	FW106-LB	GW101-3B10	MPR-R3A	GW456-11-11-14-LB4	GPO1-A6	FW216-B1	GW460-3	GW456-11-11-14-LB4	GPO1-A6	FW216-B1	GW460-3	GW456-11-11-14-LB4	GPO1-A6	FW216-B1	GW460-3	FW305-F13	DP16D-R6	GW456-R22	GW704-E3	FW305-F13	DP16D-R6	GW456-R22	GW704-E3	FW305-F13	DP16D-R6	GW456-R22	GW704-E3
	Time	A1	A2	A3	A4	A5	A6	A7	A8	A9	A10	A11	A12	B1	B2	B3	B4	B5	B6	B7	B8	B9	B10	B11	B12	C1	C2	C3	C4	C5	C6	C7	C8	C9	C10	C11	C12	D1	D2	D3	D4	D5	D6	D7	D8	D9	D10	D11	D12
	00:14:22	0.201	0.156	0.172	0.211	0.265	0.147	0.168	0.195	0.265	0.154	0.155	0.152	0.324	0.357	0.29	0.185	0.367	0.303	0.29	0.211	0.379	0.473	0.257	0.152	0.126	0.34	0.256	0.905	*0.214*	0.352	0.266	0.483	*0.252*	0.386	0.251	0.445	0.152	0.357	0.263	0.357	0.216	0.341	0.28	0.388	0.244	0.361	0.28	0.354
	00:29:22	0.215	0.105	0.141	0.147	0.218	0.105	0.134	0.149	0.218	0.103	0.155	0.153	0.315	0.355	0.291	0.175	0.371	0.313	0.294	0.203	0.392	0.469	0.264	0.094	0.092	0.333	0.254	0.905	*0.212*	0.386	0.266	0.492	*0.245*	0.374	0.248	0.404	0.099	0.356	0.262	0.371	0.216	0.352	0.286	0.46	0.241	0.365	0.269	0.327
	00:44:22	0.224	0.105	0.145	0.152	0.232	0.105	0.134	0.156	0.232	0.103	0.154	0.152	0.327	0.357	0.313	0.168	0.376	0.312	0.31	0.194	0.406	0.468	0.28	0.094	0.092	0.328	0.254	0.905	*0.207*	0.381	0.268	0.497	*0.236*	0.376	0.248	0.415	0.1	0.357	0.261	0.386	0.216	0.362	0.289	0.476	0.234	0.369	0.265	0.31
	00:59:22	0.262	0.105	0.15	0.159	0.235	0.106	0.136	0.161	0.245	0.104	0.148	0.163	0.344	0.341	0.315	0.161	0.391	0.311	0.325	0.188	0.43	0.469	0.302	0.094	0.092	0.323	0.248	0.905	*0.201*	0.366	0.267	0.506	*0.229*	0.375	0.251	0.426	0.101	0.36	0.261	0.403	0.217	0.374	0.293	0.491	0.228	0.377	0.264	0.324
	01:14:22	0.272	0.105	0.151	0.162	0.263	0.105	0.141	0.167	0.256	0.103	0.152	0.193	0.372	0.321	0.343	0.154	0.412	0.312	0.363	0.18	0.455	0.475	0.341	0.093	0.092	0.315	0.253	0.906	*0.195*	0.393	0.267	0.514	*0.223*	0.402	0.255	0.444	0.102	0.363	0.26	0.417	0.217	0.386	0.294	0.509	0.222	0.389	0.267	0.343
	01:29:22	0.287	0.105	0.156	0.169	0.264	0.106	0.151	0.171	0.27	0.103	0.158	0.207	0.405	0.336	0.35	0.146	0.432	0.309	0.388	0.172	0.479	0.48	0.365	0.093	0.092	0.309	0.252	0.911	*0.190*	0.415	0.268	0.527	*0.218*	0.408	0.261	0.462	0.103	0.371	0.261	0.441	0.218	0.399	0.298	0.529	0.217	0.404	0.272	0.362
	01:44:22	0.288	0.106	0.158	0.174	0.279	0.106	0.155	0.174	0.291	0.103	0.164	0.208	0.43	0.36	0.351	0.135	0.428	0.311	0.381	0.161	0.511	0.481	0.368	0.093	0.092	0.285	0.256	0.915	*0.184*	0.431	0.269	0.535	*0.214*	0.409	0.269	0.479	0.104	0.376	0.26	0.463	0.218	0.409	0.298	0.557	0.212	0.42	0.277	0.387
	01:59:22	0.306	0.106	0.162	0.178	0.311	0.106	0.159	0.178	0.315	0.104	0.166	0.198	0.464	0.37	0.35	0.117	0.439	0.332	0.387	0.144	0.529	0.482	0.38	0.093	0.092	0.285	0.259	0.92	*0.178*	0.435	0.268	0.546	*0.209*	0.389	0.274	0.491	0.106	0.38	0.26	0.495	0.219	0.413	0.299	0.585	0.209	0.429	0.27	0.403
	02:14:22	0.312	0.106	0.166	0.184	0.321	0.106	0.165	0.183	0.351	0.104	0.174	0.197	0.493	0.393	0.358	0.093	0.46	0.347	0.382	0.118	0.547	0.497	0.394	0.094	0.092	0.29	0.27	0.924	*0.172*	0.446	0.275	0.553	*0.205*	0.43	0.281	0.498	0.108	0.38	0.26	0.554	0.221	0.417	0.301	0.622	0.205	0.438	0.27	0.444
	02:29:22	0.311	0.106	0.169	0.188	0.317	0.107	0.17	0.192	0.365	0.105	0.18	0.193	0.516	0.419	0.382	0.092	0.472	0.369	0.39	0.098	0.557	0.52	0.402	0.094	0.092	0.298	0.294	0.927	*0.165*	0.449	0.304	0.558	*0.200*	0.392	0.287	0.508	0.11	0.382	0.259	0.587	0.222	0.425	0.302	0.653	0.201	0.449	0.264	0.456
	02:44:22	0.332	0.107	0.172	0.192	0.357	0.107	0.175	0.202	0.379	0.104	0.188	0.188	0.531	0.447	0.4	0.092	0.482	0.4	0.41	0.096	0.552	0.551	0.414	0.093	0.092	0.308	0.296	0.927	*0.156*	0.472	0.286	0.56	*0.195*	0.391	0.293	0.515	0.112	0.377	0.259	0.609	0.223	0.433	0.303	0.675	0.198	0.471	0.256	0.48
	02:59:22	0.331	0.107	0.176	0.195	0.373	0.107	0.18	0.212	0.391	0.105	0.193	0.185	0.558	0.464	0.42	0.092	0.492	0.413	0.437	0.096	0.561	0.585	0.431	0.093	0.092	0.309	0.268	0.928	*0.145*	0.48	0.296	0.561	*0.190*	0.4	0.306	0.524	0.114	0.375	0.256	0.621	0.225	0.45	0.304	0.718	0.193	0.509	0.246	0.501
	03:14:22	0.341	0.107	0.18	0.199	0.385	0.107	0.185	0.22	0.387	0.105	0.202	0.184	0.567	0.496	0.451	0.093	0.504	0.438	0.466	0.096	0.569	0.63	0.444	0.093	0.092	0.32	0.252	0.926	*0.131*	0.495	0.284	0.563	*0.184*	0.401	0.301	0.532	0.117	0.418	0.255	0.654	0.226	0.47	0.303	0.747	0.189	0.537	0.238	0.538
	03:29:22	0.357	0.107	0.184	0.202	0.384	0.107	0.19	0.232	0.393	0.105	0.202	0.175	0.586	0.509	0.475	0.092	0.517	0.482	0.502	0.096	0.596	0.646	0.481	0.093	0.092	0.33	0.245	0.924	*0.116*	0.42	0.296	0.564	*0.178*	0.418	0.3	0.54	0.12	0.435	0.253	0.649	0.227	0.481	0.302	0.774	0.184	0.551	0.237	0.573
	03:44:22	0.355	0.107	0.188	0.206	0.402	0.108	0.196	0.243	0.407	0.105	0.211	0.173	0.601	0.535	0.501	0.093	0.527	0.502	0.512	0.096	0.602	0.701	0.504	0.093	0.092	0.344	0.247	0.92	*0.102*	0.514	0.281	0.56	*0.171*	0.424	0.291	0.551	0.122	0.428	0.251	0.67	0.228	0.492	0.301	0.788	0.179	0.558	0.241	0.573
	03:59:22	0.381	0.108	0.191	0.212	0.414	0.108	0.201	0.252	0.408	0.105	0.217	0.174	0.613	0.537	0.524	0.093	0.547	0.524	0.532	0.096	0.613	0.722	0.534	0.093	0.092	0.344	0.25	0.916	*0.095*	0.49	0.266	0.554	*0.162*	0.445	0.296	0.558	0.125	0.441	0.246	0.691	0.23	0.501	0.304	0.797	0.171	0.567	0.246	0.586
	04:14:22	0.386	0.108	0.193	0.221	0.408	0.108	0.208	0.262	0.419	0.106	0.227	0.175	0.634	0.555	0.58	0.092	0.55	0.546	0.567	0.096	0.627	0.753	0.542	0.093	0.092	0.352	0.256	0.91	*0.093*	0.502	0.27	0.546	*0.151*	0.468	0.306	0.569	0.128	0.446	0.239	0.704	0.231	0.506	0.302	0.81	0.162	0.564	0.254	0.605
	04:29:22	0.405	0.108	0.198	0.225	0.408	0.108	0.214	0.271	0.429	0.106	0.238	0.177	0.647	0.571	0.607	0.092	0.555	0.573	0.58	0.096	0.637	0.772	0.57	0.093	0.092	0.36	0.26	0.904	*0.093*	0.535	0.266	0.544	*0.137*	0.535	0.332	0.577	0.131	0.447	0.231	0.7	0.231	0.51	0.301	0.828	0.153	0.564	0.257	0.613
	04:44:22	0.411	0.109	0.2	0.233	0.402	0.108	0.22	0.281	0.427	0.106	0.242	0.174	0.659	0.581	0.626	0.093	0.578	0.59	0.609	0.096	0.643	0.786	0.597	0.093	0.093	0.37	0.274	0.899	0.093	0.541	0.279	0.551	*0.123*	0.534	0.339	0.587	0.134	0.45	0.219	0.703	0.232	0.519	0.297	0.844	0.145	0.573	0.259	0.623
	04:59:22	0.424	0.109	0.205	0.241	0.422	0.109	0.228	0.291	0.446	0.106	0.248	0.174	0.675	0.606	0.631	0.093	0.573	0.605	0.646	0.096	0.66	0.821	0.641	0.093	0.093	0.386	0.288	0.893	0.093	0.482	0.287	0.557	*0.109*	0.557	0.352	0.598	0.136	0.456	0.214	0.707	0.233	0.531	0.296	0.849	0.139	0.58	0.266	0.644
	05:14:22	0.439	0.109	0.211	0.25	0.429	0.109	0.236	0.298	0.454	0.106	0.26	0.179	0.684	0.613	0.636	0.093	0.586	0.633	0.637	0.096	0.666	0.834	0.662	0.093	0.092	0.395	0.284	0.891	0.093	0.493	0.296	0.561	*0.098*	0.555	0.362	0.607	0.138	0.459	0.216	0.71	0.233	0.533	0.295	0.862	0.134	0.583	0.268	0.662
	05:29:22	0.458	0.11	0.217	0.256	0.443	0.109	0.244	0.306	0.45	0.107	0.27	0.181	0.694	0.619	0.642	0.092	0.604	0.65	0.641	0.096	0.674	0.839	0.661	0.093	0.092	0.405	0.291	0.892	0.093	0.508	0.319	0.567	*0.095*	0.567	0.375	0.613	0.141	0.475	0.218	0.717	0.233	0.539	0.3	0.868	0.132	0.596	0.298	0.68
	05:44:22	0.476	0.11	0.224	0.264	0.453	0.11	0.253	0.313	0.467	0.107	0.281	0.186	0.7	0.627	0.64	0.093	0.606	0.661	0.654	0.096	0.686	0.867	0.675	0.094	0.093	0.421	0.305	0.894	0.093	0.529	0.303	0.572	*0.095*	0.579	0.389	0.623	0.144	0.486	0.221	0.722	0.233	0.549	0.29	0.872	0.134	0.604	0.305	0.688
	05:59:22	0.504	0.11	0.228	0.271	0.469	0.11	0.26	0.319	0.476	0.107	0.278	0.184	0.698	0.642	0.655	0.092	0.623	0.671	0.658	0.096	0.688	0.865	0.669	0.093	0.093	0.436	0.312	0.897	0.093	0.53	0.312	0.577	*0.094*	0.585	0.392	0.635	0.146	0.486	0.222	0.723	0.233	0.559	0.287	0.877	0.136	0.62	0.299	0.686
	06:14:22	0.534	0.11	0.236	0.274	0.488	0.11	0.271	0.326	0.492	0.107	0.287	0.188	0.719	0.653	0.665	0.093	0.627	0.668	0.674	0.096	0.701	0.882	0.689	0.094	0.093	0.445	0.319	0.9	0.093	0.561	0.328	0.583	*0.094*	0.588	0.406	0.642	0.148	0.49	0.227	0.736	0.233	0.576	0.285	0.877	0.138	0.624	0.309	0.714
	06:29:22	0.563	0.111	0.242	0.28	0.509	0.11	0.277	0.331	0.516	0.108	0.292	0.19	0.718	0.652	0.677	0.093	0.631	0.687	0.68	0.096	0.71	0.904	0.687	0.093	0.093	0.452	0.333	0.902	0.093	0.563	0.336	0.586	*0.094*	0.603	0.406	0.644	0.15	0.495	0.232	0.733	0.232	0.583	0.283	0.883	0.14	0.632	0.308	0.719
	06:44:22	0.575	0.111	0.249	0.282	0.533	0.111	0.289	0.335	0.543	0.109	0.304	0.194	0.729	0.669	0.695	0.093	0.639	0.705	0.684	0.096	0.717	0.908	0.703	0.094	0.093	0.462	0.336	0.904	0.093	0.579	0.344	0.591	*0.095*	0.602	0.401	0.652	0.152	0.512	0.235	0.736	0.232	0.609	0.279	0.886	0.143	0.659	0.315	0.725
	06:59:22	0.586	0.112	0.257	0.286	0.54	0.111	0.299	0.339	0.559	0.109	0.319	0.199	0.741	0.682	0.71	0.093	0.651	0.722	0.701	0.096	0.722	0.925	0.717	0.093	0.093	0.47	0.335	0.908	0.093	0.586	0.343	0.595	*0.094*	0.605	0.399	0.657	0.155	0.549	0.237	0.728	0.231	0.629	0.275	0.887	0.145	0.692	0.317	0.748
	07:14:22	0.604	0.112	0.264	0.291	0.571	0.111	0.307	0.345	0.578	0.109	0.313	0.198	0.747	0.696	0.722	0.092	0.656	0.723	0.704	0.096	0.731	0.932	0.728	0.093	0.093	0.486	0.338	0.91	0.093	0.593	0.352	0.599	*0.094*	0.603	0.401	0.665	0.156	0.56	0.238	0.731	0.229	0.655	0.272	0.888	0.148	0.702	0.344	0.738
	07:29:22	0.625	0.113	0.272	0.293	0.571	0.112	0.318	0.349	0.595	0.109	0.333	0.204	0.75	0.702	0.731	0.093	0.652	0.738	0.719	0.096	0.738	0.94	0.741	0.093	0.093	0.495	0.353	0.913	0.093	0.604	0.358	0.604	*0.094*	0.612	0.399	0.668	0.159	0.584	0.241	0.735	0.227	0.673	0.269	0.892	0.151	0.708	0.326	0.755
	07:44:22	0.643	0.113	0.28	0.295	0.586	0.112	0.332	0.354	0.613	0.11	0.352	0.21	0.754	0.71	0.75	0.093	0.664	0.749	0.727	0.096	0.748	0.944	0.744	0.093	0.093	0.517	0.362	0.915	0.093	0.61	0.363	0.608	*0.094*	0.623	0.404	0.674	0.161	0.59	0.243	0.733	0.225	0.695	0.268	0.891	0.153	0.732	0.333	0.751
	07:59:22	0.651	0.113	0.289	0.298	0.603	0.113	0.345	0.358	0.627	0.11	0.38	0.214	0.759	0.715	0.768	0.093	0.672	0.757	0.738	0.096	0.748	0.957	0.761	0.094	0.093	0.531	0.373	0.919	0.093	0.617	0.37	0.613	*0.095*	0.629	0.399	0.68	0.163	0.644	0.248	0.735	0.221	0.711	0.268	0.891	0.156	0.774	0.326	0.752
	08:14:22	0.668	0.113	0.295	0.301	0.631	0.112	0.348	0.36	0.633	0.111	0.384	0.218	0.763	0.723	0.787	0.093	0.678	0.752	0.752	0.096	0.744	0.966	0.765	0.093	0.093	0.547	0.375	0.921	0.093	0.622	0.353	0.616	*0.094*	0.638	0.406	0.682	0.165	0.64	0.247	0.735	0.217	0.723	0.27	0.889	0.157	0.774	0.345	0.758
	08:29:22	0.685	0.114	0.305	0.303	0.63	0.113	0.364	0.363	0.659	0.111	0.403	0.224	0.771	0.736	0.796	0.093	0.676	0.763	0.765	0.096	0.764	0.965	0.788	0.093	0.093	0.553	0.383	0.924	0.093	0.629	0.38	0.619	0.094	0.635	0.388	0.689	0.167	0.653	0.25	0.735	0.212	0.748	0.272	0.886	0.16	0.791	0.367	0.759
	08:44:22	0.69	0.114	0.313	0.31	0.648	0.114	0.367	0.369	0.664	0.111	0.387	0.221	0.779	0.733	0.823	0.093	0.687	0.771	0.776	0.096	0.756	0.954	0.802	0.094	0.093	0.559	0.378	0.928	0.093	0.636	0.365	0.624	0.094	0.639	0.399	0.694	0.169	0.691	0.252	0.736	0.207	0.759	0.274	0.886	0.164	0.834	0.37	0.756
	08:59:22	0.703	0.115	0.321	0.311	0.657	0.114	0.379	0.372	0.67	0.112	0.401	0.227	0.788	0.742	0.842	0.094	0.695	0.767	0.789	0.096	0.768	0.975	0.799	0.094	0.093	0.571	0.393	0.929	0.093	0.71	0.362	0.627	0.095	0.651	0.402	0.695	0.171	0.721	0.256	0.74	0.204	0.794	0.278	0.881	0.165	0.848	0.377	0.772
	09:14:22	0.71	0.116	0.328	0.313	0.668	0.114	0.387	0.375	0.687	0.112	0.4	0.234	0.786	0.749	0.844	0.093	0.687	0.781	0.795	0.096	0.77	0.973	0.821	0.094	0.093	0.569	0.382	0.93	0.093	0.703	0.381	0.63	0.095	0.658	0.396	0.696	0.173	0.755	0.258	0.746	0.205	0.826	0.28	0.881	0.168	0.875	0.382	0.772
	09:29:22	0.721	0.116	0.335	0.317	0.677	0.115	0.388	0.379	0.689	0.113	0.402	0.234	0.787	0.756	0.854	0.093	0.704	0.776	0.808	0.096	0.768	0.985	0.833	0.094	0.093	0.58	0.381	0.93	0.093	0.691	0.367	0.635	0.095	0.668	0.402	0.697	0.175	0.783	0.261	0.746	0.206	0.837	0.282	0.876	0.171	0.91	0.385	0.775
	09:44:22	0.725	0.117	0.344	0.321	0.692	0.115	0.404	0.386	0.712	0.113	0.431	0.239	0.78	0.762	0.868	0.093	0.693	0.784	0.818	0.096	0.776	0.974	0.846	0.093	0.093	0.584	0.373	0.93	0.093	0.701	0.367	0.637	0.094	0.68	0.405	0.704	0.177	0.82	0.264	0.752	0.208	0.841	0.285	0.874	0.173	0.912	0.39	0.777
	09:59:22	0.735	0.117	0.348	0.323	0.699	0.116	0.413	0.387	0.715	0.114	0.441	0.248	0.79	0.774	0.881	0.093	0.698	0.789	0.827	0.096	0.775	0.985	0.848	0.094	0.093	0.591	0.39	0.928	0.093	0.702	0.385	0.641	0.095	0.682	0.402	0.701	0.18	0.843	0.266	0.748	0.211	0.868	0.288	0.877	0.176	0.909	0.396	0.78
	10:14:22	0.741	0.118	0.358	0.326	0.712	0.116	0.421	0.392	0.735	0.114	0.461	0.257	0.787	0.778	0.885	0.093	0.696	0.793	0.835	0.096	0.777	0.976	0.863	0.094	0.093	0.588	0.379	0.927	0.093	0.695	0.366	0.639	0.095	0.691	0.403	0.702	0.181	0.857	0.268	0.758	0.212	0.869	0.29	0.87	0.179	0.943	0.401	0.783
	10:29:22	0.753	0.118	0.363	0.328	0.713	0.116	0.434	0.394	0.739	0.114	0.473	0.265	0.792	0.783	0.893	0.093	0.701	0.796	0.845	0.096	0.778	0.991	0.881	0.093	0.093	0.607	0.383	0.923	0.093	0.698	0.351	0.639	0.094	0.698	0.4	0.703	0.184	0.867	0.271	0.751	0.214	0.863	0.294	0.873	0.181	0.925	0.408	0.788
	10:44:22	0.759	0.118	0.37	0.33	0.715	0.117	0.427	0.397	0.726	0.115	0.458	0.268	0.791	0.785	0.895	0.093	0.707	0.797	0.853	0.096	0.789	0.998	0.888	0.093	0.093	0.605	0.385	0.921	0.093	0.698	0.366	0.638	0.094	0.704	0.397	0.701	0.185	0.893	0.273	0.754	0.216	0.861	0.296	0.872	0.184	0.934	0.409	0.799
	10:59:22	0.766	0.119	0.376	0.335	0.726	0.117	0.44	0.402	0.739	0.116	0.46	0.268	0.789	0.794	0.909	0.093	0.711	0.803	0.867	0.096	0.785	0.99	0.876	0.094	0.093	0.611	0.391	0.918	0.093	0.696	0.362	0.638	0.095	0.709	0.398	0.701	0.188	0.897	0.277	0.76	0.218	0.857	0.298	0.874	0.186	0.909	0.413	0.794
	11:14:22	0.772	0.119	0.382	0.337	0.729	0.118	0.452	0.406	0.762	0.116	0.474	0.279	0.793	0.802	0.917	0.093	0.708	0.814	0.87	0.096	0.79	0.996	0.894	0.094	0.093	0.615	0.404	0.918	0.093	0.7	0.393	0.637	0.095	0.711	0.396	0.706	0.19	0.897	0.28	0.764	0.221	0.862	0.301	0.876	0.189	0.928	0.421	0.796
	11:29:22	0.774	0.12	0.391	0.342	0.747	0.118	0.458	0.408	0.765	0.117	0.478	0.282	0.787	0.796	0.932	0.093	0.719	0.811	0.878	0.096	0.798	0.996	0.892	0.093	0.093	0.611	0.382	0.914	0.093	0.695	0.365	0.637	0.095	0.714	0.395	0.701	0.192	0.908	0.282	0.77	0.223	0.867	0.305	0.876	0.192	0.917	0.423	0.79
	11:44:22	0.782	0.121	0.398	0.346	0.742	0.119	0.465	0.417	0.773	0.117	0.479	0.287	0.779	0.8	0.935	0.093	0.719	0.813	0.885	0.096	0.796	0.999	0.901	0.094	0.093	0.614	0.384	0.912	0.093	0.706	0.36	0.635	0.095	0.722	0.394	0.706	0.194	0.921	0.286	0.769	0.225	0.876	0.309	0.877	0.195	0.916	0.43	0.79
	11:59:22	0.788	0.121	0.399	0.348	0.745	0.12	0.461	0.418	0.759	0.118	0.474	0.293	0.772	0.794	0.935	0.093	0.723	0.801	0.897	0.096	0.797	0.997	0.908	0.094	0.093	0.621	0.398	0.91	0.093	0.709	0.367	0.633	0.095	0.723	0.394	0.704	0.196	0.922	0.29	0.769	0.227	0.887	0.313	0.88	0.197	0.907	0.434	0.801
	12:14:22	0.793	0.122	0.407	0.351	0.773	0.12	0.474	0.421	0.791	0.118	0.495	0.309	0.763	0.807	0.949	0.093	0.718	0.812	0.894	0.096	0.804	0.988	0.911	0.094	0.093	0.619	0.386	0.908	0.093	0.717	0.368	0.632	0.095	0.727	0.39	0.704	0.198	0.907	0.291	0.774	0.228	0.889	0.317	0.88	0.2	0.905	0.443	0.799
	12:29:22	0.801	0.123	0.41	0.354	0.764	0.121	0.476	0.426	0.787	0.119	0.489	0.314	0.752	0.82	0.943	0.093	0.722	0.802	0.905	0.096	0.8	0.998	0.92	0.094	0.093	0.63	0.398	0.905	0.093	0.722	0.369	0.63	0.095	0.733	0.391	0.707	0.2	0.893	0.296	0.773	0.23	0.89	0.32	0.882	0.203	0.903	0.449	0.812
	12:44:22	0.806	0.123	0.414	0.356	0.774	0.121	0.481	0.428	0.788	0.12	0.497	0.334	0.742	0.823	0.949	0.093	0.716	0.805	0.917	0.096	0.801	0.996	0.936	0.093	0.093	0.635	0.402	0.903	0.093	0.716	0.372	0.629	0.095	0.742	0.39	0.707	0.203	0.904	0.298	0.771	0.232	0.891	0.325	0.884	0.205	0.911	0.456	0.808
	12:59:22	0.814	0.124	0.419	0.359	0.785	0.122	0.486	0.428	0.807	0.12	0.502	0.336	0.735	0.813	0.971	0.093	0.716	0.814	0.921	0.096	0.8	0.995	0.934	0.093	0.093	0.631	0.39	0.902	0.093	0.711	0.366	0.628	0.095	0.744	0.391	0.702	0.205	0.878	0.301	0.773	0.234	0.885	0.327	0.889	0.208	0.92	0.458	0.81
	13:14:22	0.818	0.125	0.422	0.361	0.791	0.122	0.49	0.433	0.806	0.121	0.512	0.363	0.73	0.827	0.969	0.093	0.715	0.809	0.926	0.096	0.799	0.992	0.942	0.094	0.093	0.654	0.405	0.9	0.093	0.704	0.37	0.627	0.095	0.743	0.394	0.707	0.207	0.896	0.305	0.773	0.236	0.889	0.333	0.889	0.211	0.897	0.466	0.806
	13:29:22	0.823	0.125	0.426	0.365	0.794	0.123	0.49	0.436	0.807	0.122	0.509	0.366	0.733	0.827	0.983	0.093	0.721	0.798	0.927	0.096	0.807	0.993	0.941	0.094	0.093	0.644	0.404	0.897	0.093	0.69	0.366	0.626	0.095	0.746	0.395	0.705	0.209	0.877	0.31	0.774	0.238	0.888	0.335	0.889	0.212	0.901	0.469	0.817
	13:44:22	0.828	0.126	0.429	0.367	0.804	0.124	0.497	0.44	0.804	0.122	0.518	0.39	0.731	0.827	0.976	0.093	0.723	0.804	0.934	0.096	0.804	0.991	0.952	0.094	0.093	0.644	0.4	0.896	0.093	0.676	0.382	0.626	0.095	0.748	0.397	0.71	0.212	0.896	0.313	0.778	0.24	0.884	0.34	0.891	0.215	0.901	0.478	0.806
	13:59:22	0.836	0.127	0.432	0.37	0.813	0.124	0.494	0.442	0.804	0.123	0.517	0.39	0.732	0.826	0.996	0.093	0.724	0.803	0.938	0.096	0.805	0.99	0.955	0.094	0.093	0.639	0.402	0.895	0.093	0.666	0.372	0.626	0.095	0.747	0.402	0.705	0.214	0.872	0.317	0.776	0.242	0.881	0.343	0.891	0.219	0.897	0.48	0.816
	14:14:22	0.84	0.128	0.434	0.374	0.814	0.125	0.5	0.445	0.814	0.124	0.522	0.388	0.733	0.829	1.001	0.094	0.719	0.783	0.938	0.096	0.809	0.987	0.958	0.094	0.094	0.647	0.4	0.892	0.093	0.662	0.367	0.625	0.095	0.743	0.404	0.706	0.216	0.87	0.321	0.78	0.244	0.934	0.348	0.889	0.221	0.891	0.484	0.819
	14:29:22	0.848	0.129	0.437	0.377	0.819	0.126	0.499	0.452	0.82	0.125	0.52	0.39	0.734	0.832	1.01	0.093	0.723	0.798	0.935	0.096	0.81	0.985	0.954	0.094	0.093	0.648	0.406	0.889	0.093	0.657	0.385	0.624	0.095	0.739	0.408	0.708	0.218	0.874	0.325	0.784	0.245	0.901	0.352	0.874	0.223	0.899	0.492	0.827
	14:44:22	0.851	0.129	0.439	0.379	0.825	0.126	0.501	0.452	0.816	0.125	0.521	0.383	0.736	0.821	1.013	0.093	0.726	0.806	0.948	0.096	0.816	0.982	0.971	0.093	0.093	0.644	0.405	0.888	0.093	0.652	0.381	0.623	0.095	0.732	0.414	0.705	0.22	0.867	0.33	0.783	0.247	0.881	0.356	0.865	0.226	0.89	0.495	0.822
	14:59:22	0.858	0.13	0.443	0.382	0.827	0.127	0.506	0.458	0.823	0.126	0.529	0.395	0.74	0.833	1.017	0.094	0.731	0.809	0.958	0.096	0.81	0.98	0.981	0.094	0.093	0.645	0.406	0.886	0.093	0.65	0.386	0.623	0.095	0.728	0.418	0.71	0.223	0.873	0.334	0.779	0.25	0.891	0.362	0.85	0.228	0.892	0.503	0.828
	15:14:22	0.867	0.131	0.445	0.385	0.832	0.127	0.505	0.456	0.832	0.126	0.526	0.381	0.737	0.823	1.002	0.093	0.732	0.814	0.959	0.096	0.803	0.981	0.978	0.094	0.093	0.646	0.406	0.884	0.093	0.644	0.377	0.622	0.095	0.723	0.421	0.704	0.225	0.861	0.339	0.782	0.251	0.889	0.366	0.83	0.231	0.892	0.507	0.826
	15:29:22	0.866	0.132	0.448	0.39	0.85	0.128	0.509	0.458	0.851	0.127	0.537	0.38	0.739	0.824	1.03	0.093	0.73	0.819	0.952	0.096	0.806	0.978	0.986	0.094	0.093	0.643	0.408	0.881	0.093	0.642	0.369	0.624	0.095	0.71	0.422	0.704	0.226	0.863	0.341	0.79	0.253	0.878	0.371	0.82	0.234	0.883	0.514	0.821
	15:44:22	0.878	0.132	0.449	0.392	0.838	0.129	0.507	0.465	0.861	0.128	0.534	0.382	0.739	0.825	1.032	0.093	0.736	0.812	0.959	0.096	0.809	0.977	0.982	0.094	0.093	0.644	0.409	0.88	0.093	0.635	0.377	0.622	0.095	0.706	0.431	0.707	0.228	0.858	0.348	0.784	0.255	0.88	0.379	0.818	0.236	0.881	0.519	0.832
	15:59:22	0.88	0.133	0.45	0.396	0.846	0.129	0.509	0.473	0.858	0.129	0.538	0.392	0.738	0.826	1.032	0.093	0.731	0.809	0.975	0.096	0.808	0.975	0.989	0.093	0.093	0.646	0.41	0.877	0.093	0.634	0.375	0.622	0.095	0.703	0.434	0.715	0.231	0.859	0.352	0.789	0.256	0.879	0.384	0.824	0.239	0.878	0.528	0.83
	16:14:22	0.885	0.134	0.452	0.398	0.855	0.13	0.509	0.47	0.862	0.129	0.537	0.388	0.74	0.827	1.049	0.093	0.74	0.802	0.955	0.096	0.809	0.975	0.993	0.094	0.093	0.644	0.411	0.876	0.093	0.633	0.378	0.622	0.095	0.696	0.44	0.709	0.234	0.852	0.357	0.785	0.259	0.874	0.387	0.822	0.241	0.882	0.527	0.815
	16:29:22	0.891	0.135	0.453	0.402	0.859	0.131	0.512	0.475	0.864	0.13	0.535	0.391	0.74	0.825	1.038	0.093	0.735	0.796	0.962	0.096	0.808	0.974	1.006	0.094	0.093	0.643	0.411	0.875	0.093	0.626	0.38	0.622	0.095	0.688	0.445	0.71	0.236	0.85	0.363	0.79	0.261	0.871	0.392	0.829	0.245	0.877	0.534	0.829
	16:44:22	0.893	0.136	0.458	0.405	0.863	0.132	0.519	0.481	0.874	0.131	0.544	0.41	0.74	0.83	1.036	0.093	0.729	0.783	0.975	0.096	0.807	0.974	0.983	0.094	0.094	0.645	0.413	0.873	0.093	0.614	0.38	0.622	0.095	0.679	0.447	0.713	0.24	0.849	0.37	0.787	0.263	0.871	0.402	0.843	0.247	0.873	0.548	0.813
	16:59:22	0.897	0.136	0.456	0.407	0.863	0.133	0.517	0.482	0.865	0.132	0.541	0.411	0.738	0.827	1.058	0.093	0.743	0.775	0.984	0.096	0.805	0.971	0.996	0.094	0.093	0.646	0.416	0.871	0.093	0.606	0.383	0.622	0.095	0.678	0.451	0.711	0.241	0.849	0.375	0.785	0.264	0.867	0.403	0.853	0.249	0.87	0.544	0.8
	17:14:22	0.894	0.137	0.459	0.41	0.867	0.133	0.52	0.484	0.875	0.133	0.544	0.425	0.742	0.824	1.059	0.093	0.74	0.77	0.99	0.096	0.805	0.972	0.997	0.093	0.093	0.651	0.414	0.87	0.093	0.602	0.381	0.622	0.095	0.672	0.454	0.714	0.244	0.843	0.381	0.787	0.266	0.864	0.411	0.858	0.253	0.864	0.555	0.805
	17:29:22	0.898	0.139	0.463	0.411	0.883	0.134	0.523	0.478	0.883	0.133	0.551	0.431	0.74	0.818	1.046	0.093	0.738	0.769	0.983	0.096	0.802	0.971	1.003	0.094	0.093	0.649	0.416	0.868	0.093	0.601	0.375	0.623	0.094	0.671	0.453	0.703	0.246	0.836	0.383	0.8	0.268	0.858	0.414	0.86	0.254	0.863	0.557	0.804
	17:44:22	0.901	0.14	0.463	0.414	0.875	0.135	0.521	0.484	0.878	0.135	0.546	0.432	0.738	0.819	1.056	0.093	0.747	0.768	0.988	0.096	0.802	0.971	1.013	0.094	0.093	0.651	0.416	0.867	0.093	0.597	0.378	0.623	0.095	0.666	0.457	0.704	0.249	0.831	0.39	0.8	0.269	0.855	0.421	0.852	0.257	0.868	0.557	0.783
	17:59:22	0.902	0.14	0.463	0.417	0.88	0.136	0.525	0.492	0.887	0.135	0.55	0.444	0.738	0.819	1.05	0.093	0.748	0.77	1	0.096	0.8	0.97	1.014	0.094	0.093	0.651	0.416	0.865	0.093	0.596	0.378	0.624	0.095	0.664	0.456	0.707	0.251	0.827	0.395	0.791	0.271	0.855	0.425	0.847	0.26	0.87	0.569	0.763
	18:14:22	0.907	0.141	0.465	0.419	0.88	0.137	0.526	0.497	0.885	0.136	0.547	0.456	0.74	0.816	1.067	0.094	0.753	0.767	0.989	0.096	0.801	0.969	1.025	0.094	0.094	0.65	0.42	0.863	0.093	0.594	0.382	0.624	0.095	0.662	0.461	0.708	0.254	0.825	0.403	0.802	0.273	0.859	0.431	0.838	0.262	0.871	0.571	0.76
	18:29:22	0.908	0.143	0.465	0.422	0.882	0.137	0.53	0.501	0.884	0.137	0.553	0.476	0.74	0.816	1.06	0.094	0.746	0.767	1.002	0.097	0.797	0.969	1.016	0.094	0.094	0.648	0.418	0.863	0.093	0.594	0.382	0.625	0.095	0.666	0.461	0.709	0.256	0.826	0.408	0.83	0.275	0.859	0.437	0.837	0.265	0.871	0.578	0.76
	18:44:22	0.914	0.143	0.466	0.423	0.884	0.138	0.53	0.503	0.922	0.138	0.554	0.49	0.739	0.813	1.063	0.094	0.746	0.764	0.988	0.096	0.795	0.968	1.012	0.094	0.093	0.646	0.419	0.86	0.093	0.589	0.387	0.625	0.095	0.65	0.464	0.709	0.258	0.827	0.414	0.829	0.276	0.858	0.444	0.835	0.267	0.87	0.581	0.76
	18:59:22	0.902	0.145	0.466	0.426	0.888	0.139	0.53	0.506	0.907	0.139	0.548	0.494	0.739	0.81	1.059	0.094	0.745	0.764	1.004	0.096	0.794	0.97	1.026	0.094	0.094	0.645	0.421	0.859	0.093	0.589	0.382	0.626	0.095	0.655	0.465	0.709	0.261	0.824	0.419	0.816	0.279	0.856	0.449	0.841	0.27	0.868	0.586	0.763
	19:14:22	0.899	0.146	0.468	0.427	0.892	0.14	0.537	0.505	0.902	0.14	0.553	0.503	0.738	0.807	1.078	0.093	0.737	0.763	1.013	0.096	0.792	0.969	1.02	0.094	0.093	0.644	0.423	0.856	0.093	0.589	0.385	0.626	0.095	0.648	0.464	0.703	0.264	0.823	0.422	0.802	0.28	0.854	0.455	0.841	0.273	0.867	0.592	0.766
	19:29:22	0.907	0.147	0.467	0.429	0.891	0.141	0.535	0.511	0.91	0.141	0.551	0.51	0.736	0.8	1.078	0.093	0.742	0.76	1.001	0.096	0.79	0.974	1.029	0.094	0.094	0.639	0.422	0.855	0.093	0.584	0.381	0.625	0.095	0.647	0.466	0.703	0.266	0.823	0.43	0.823	0.282	0.854	0.461	0.839	0.275	0.864	0.595	0.768
	19:44:22	0.908	0.148	0.469	0.432	0.896	0.141	0.538	0.514	0.906	0.142	0.552	0.519	0.736	0.8	1.068	0.093	0.741	0.761	1.024	0.096	0.792	0.977	1.028	0.094	0.094	0.636	0.423	0.853	0.093	0.582	0.384	0.627	0.095	0.655	0.467	0.703	0.268	0.821	0.437	0.825	0.283	0.851	0.469	0.839	0.277	0.862	0.599	0.772
	19:59:22	0.91	0.149	0.468	0.436	0.894	0.142	0.54	0.523	0.907	0.143	0.554	0.548	0.735	0.8	1.069	0.093	0.738	0.761	1.016	0.096	0.792	0.978	1.037	0.094	0.094	0.633	0.425	0.853	0.093	0.583	0.387	0.627	0.095	0.639	0.466	0.71	0.271	0.821	0.443	0.822	0.285	0.85	0.476	0.838	0.281	0.86	0.608	0.78
	20:14:22	0.911	0.15	0.468	0.437	0.903	0.143	0.54	0.523	0.906	0.144	0.556	0.558	0.736	0.798	1.083	0.094	0.739	0.758	1.024	0.096	0.792	0.978	1.039	0.094	0.093	0.629	0.426	0.851	0.093	0.58	0.387	0.627	0.095	0.638	0.467	0.71	0.274	0.819	0.451	0.819	0.287	0.848	0.482	0.837	0.284	0.857	0.612	0.784
	20:29:22	0.912	0.151	0.473	0.438	0.894	0.144	0.547	0.52	0.901	0.145	0.562	0.56	0.736	0.794	1.068	0.093	0.737	0.758	1.019	0.096	0.793	0.978	1.031	0.094	0.093	0.627	0.427	0.849	0.093	0.579	0.388	0.628	0.095	0.636	0.465	0.701	0.276	0.817	0.451	0.79	0.289	0.846	0.485	0.834	0.287	0.855	0.613	0.79
	20:44:22	0.901	0.152	0.469	0.443	0.895	0.145	0.543	0.533	0.911	0.145	0.56	0.577	0.736	0.794	1.075	0.093	0.734	0.759	1.031	0.097	0.792	0.978	1.028	0.094	0.093	0.623	0.429	0.848	0.093	0.578	0.389	0.629	0.095	0.635	0.469	0.71	0.279	0.816	0.463	0.758	0.291	0.843	0.493	0.832	0.288	0.853	0.618	0.796
	20:59:22	0.909	0.153	0.469	0.442	0.894	0.146	0.547	0.528	0.908	0.147	0.558	0.574	0.736	0.789	1.078	0.093	0.736	0.758	1.046	0.096	0.784	0.976	1.029	0.094	0.093	0.619	0.43	0.846	0.093	0.577	0.389	0.628	0.095	0.626	0.468	0.703	0.281	0.815	0.463	0.736	0.293	0.842	0.495	0.829	0.291	0.85	0.617	0.794
	21:14:22	0.905	0.155	0.468	0.445	0.898	0.147	0.548	0.538	0.918	0.148	0.555	0.589	0.736	0.792	1.085	0.094	0.733	0.758	1.048	0.097	0.784	0.976	1.036	0.094	0.094	0.619	0.43	0.845	0.094	0.577	0.393	0.629	0.095	0.622	0.469	0.708	0.285	0.813	0.473	0.735	0.295	0.839	0.504	0.827	0.295	0.847	0.626	0.794
	21:29:22	0.903	0.156	0.469	0.447	0.899	0.148	0.548	0.542	0.92	0.149	0.554	0.594	0.736	0.789	1.073	0.093	0.73	0.758	1.036	0.096	0.782	0.975	1.028	0.094	0.093	0.615	0.43	0.843	0.093	0.574	0.392	0.63	0.095	0.621	0.469	0.71	0.287	0.811	0.482	0.74	0.296	0.836	0.513	0.828	0.296	0.845	0.635	0.795
	21:44:22	0.901	0.157	0.469	0.449	0.899	0.149	0.554	0.544	0.917	0.15	0.559	0.599	0.736	0.786	1.082	0.094	0.728	0.76	1.051	0.097	0.781	0.975	1.042	0.094	0.094	0.613	0.434	0.843	0.093	0.574	0.394	0.63	0.095	0.614	0.47	0.707	0.29	0.81	0.485	0.748	0.299	0.834	0.517	0.826	0.3	0.843	0.636	0.795
	21:59:22	0.902	0.158	0.471	0.45	0.902	0.15	0.556	0.547	0.923	0.151	0.564	0.595	0.736	0.783	1.085	0.094	0.728	0.759	1.037	0.096	0.781	0.973	1.021	0.094	0.094	0.609	0.434	0.84	0.093	0.578	0.396	0.631	0.095	0.619	0.468	0.703	0.293	0.808	0.487	0.755	0.3	0.832	0.52	0.824	0.302	0.841	0.638	0.793
	22:14:22	0.903	0.16	0.469	0.454	0.906	0.151	0.555	0.555	0.927	0.152	0.56	0.6	0.736	0.785	1.083	0.094	0.727	0.759	1.049	0.097	0.783	0.972	1.04	0.094	0.094	0.608	0.434	0.841	0.094	0.573	0.398	0.631	0.095	0.622	0.47	0.709	0.296	0.805	0.498	0.758	0.302	0.831	0.529	0.823	0.306	0.839	0.643	0.793
	22:29:22	0.902	0.161	0.467	0.457	0.903	0.152	0.557	0.557	0.927	0.153	0.564	0.609	0.733	0.781	1.089	0.094	0.725	0.757	1.042	0.096	0.779	0.971	1.016	0.094	0.093	0.605	0.435	0.839	0.093	0.572	0.397	0.632	0.095	0.616	0.471	0.709	0.298	0.803	0.503	0.758	0.303	0.828	0.533	0.821	0.308	0.837	0.647	0.795
	22:44:22	0.907	0.162	0.465	0.46	0.897	0.153	0.555	0.561	0.921	0.154	0.557	0.614	0.732	0.779	1.095	0.093	0.723	0.758	1.049	0.096	0.775	0.969	1.029	0.094	0.094	0.603	0.437	0.836	0.093	0.571	0.399	0.632	0.095	0.62	0.472	0.706	0.301	0.802	0.505	0.759	0.306	0.826	0.537	0.818	0.31	0.834	0.646	0.792
	22:59:22	0.909	0.163	0.469	0.462	0.909	0.155	0.564	0.568	0.918	0.156	0.575	0.615	0.73	0.778	1.089	0.094	0.724	0.756	1.039	0.096	0.775	0.968	1.028	0.094	0.094	0.6	0.438	0.835	0.093	0.574	0.401	0.632	0.095	0.626	0.472	0.705	0.304	0.801	0.51	0.758	0.308	0.825	0.543	0.817	0.314	0.836	0.655	0.793
	23:14:22	0.912	0.165	0.471	0.466	0.91	0.155	0.564	0.572	0.919	0.157	0.583	0.616	0.728	0.775	1.09	0.094	0.727	0.756	1.038	0.096	0.779	0.967	1.027	0.094	0.093	0.599	0.438	0.834	0.093	0.573	0.402	0.633	0.095	0.625	0.471	0.704	0.307	0.801	0.514	0.757	0.31	0.824	0.546	0.814	0.316	0.835	0.658	0.793
	23:29:22	0.913	0.166	0.466	0.468	0.9	0.156	0.559	0.576	0.928	0.158	0.57	0.623	0.724	0.774	1.105	0.094	0.728	0.754	1.054	0.096	0.78	0.966	1.033	0.094	0.094	0.596	0.439	0.833	0.093	0.572	0.405	0.631	0.095	0.624	0.473	0.705	0.309	0.799	0.522	0.756	0.311	0.822	0.553	0.81	0.319	0.834	0.66	0.788
	23:44:22	0.915	0.168	0.465	0.471	0.9	0.158	0.561	0.574	0.927	0.159	0.571	0.629	0.721	0.771	1.104	0.094	0.728	0.754	1.051	0.097	0.779	0.965	1.033	0.094	0.094	0.595	0.44	0.831	0.094	0.572	0.407	0.631	0.096	0.617	0.473	0.697	0.312	0.797	0.525	0.756	0.313	0.82	0.557	0.808	0.323	0.834	0.662	0.786
	23:59:22	0.915	0.169	0.465	0.476	0.901	0.159	0.568	0.589	0.93	0.161	0.573	0.642	0.719	0.772	1.105	0.094	0.727	0.753	1.06	0.097	0.775	0.963	1.052	0.094	0.094	0.594	0.442	0.83	0.094	0.568	0.408	0.63	0.097	0.619	0.473	0.705	0.315	0.795	0.532	0.756	0.316	0.819	0.564	0.809	0.327	0.834	0.668	0.789
	1 day, 0:14:22	0.922	0.171	0.471	0.479	0.919	0.16	0.568	0.592	0.927	0.162	0.59	0.629	0.716	0.771	1.099	0.094	0.728	0.751	1.053	0.096	0.775	0.963	1.039	0.094	0.094	0.592	0.441	0.828	0.093	0.571	0.408	0.631	0.097	0.618	0.47	0.704	0.318	0.793	0.539	0.754	0.318	0.819	0.575	0.808	0.333	0.836	0.676	0.787
	1 day, 0:29:22	0.919	0.172	0.468	0.483	0.91	0.161	0.566	0.597	0.935	0.163	0.577	0.636	0.715	0.771	1.099	0.094	0.73	0.751	1.066	0.096	0.776	0.961	1.05	0.094	0.094	0.59	0.442	0.827	0.093	0.567	0.409	0.631	0.095	0.608	0.47	0.708	0.321	0.79	0.543	0.754	0.319	0.816	0.573	0.807	0.332	0.833	0.673	0.785
	1 day, 0:44:22	0.913	0.173	0.464	0.485	0.91	0.162	0.563	0.601	0.93	0.164	0.571	0.641	0.712	0.77	1.111	0.094	0.73	0.749	1.054	0.096	0.775	0.96	1.027	0.094	0.094	0.587	0.443	0.826	0.093	0.568	0.411	0.631	0.095	0.611	0.47	0.704	0.324	0.789	0.544	0.751	0.321	0.812	0.575	0.804	0.333	0.831	0.676	0.781
	1 day, 0:59:22	0.921	0.175	0.469	0.493	0.913	0.164	0.574	0.605	0.931	0.166	0.583	0.652	0.708	0.769	1.103	0.094	0.728	0.748	1.061	0.097	0.772	0.958	1.041	0.094	0.094	0.585	0.444	0.824	0.093	0.57	0.413	0.631	0.096	0.61	0.469	0.701	0.327	0.787	0.549	0.753	0.323	0.81	0.581	0.803	0.337	0.831	0.676	0.78
	1 day, 1:14:22	0.916	0.177	0.466	0.497	0.913	0.165	0.57	0.614	0.927	0.167	0.579	0.648	0.705	0.772	1.104	0.094	0.728	0.747	1.055	0.096	0.769	0.956	1.039	0.094	0.093	0.584	0.444	0.824	0.093	0.565	0.413	0.631	0.097	0.605	0.469	0.706	0.33	0.785	0.559	0.753	0.325	0.809	0.588	0.803	0.343	0.83	0.684	0.779
	1 day, 1:29:22	0.921	0.178	0.467	0.502	0.913	0.166	0.571	0.62	0.93	0.169	0.58	0.65	0.703	0.774	1.1	0.095	0.727	0.747	1.057	0.097	0.768	0.956	1.03	0.094	0.094	0.582	0.444	0.823	0.094	0.569	0.415	0.634	0.101	0.604	0.469	0.708	0.334	0.783	0.564	0.754	0.329	0.809	0.596	0.806	0.35	0.83	0.689	0.777
	1 day, 1:44:22	0.923	0.179	0.469	0.51	0.912	0.167	0.575	0.62	0.937	0.17	0.585	0.662	0.7	0.774	1.093	0.094	0.726	0.745	1.056	0.096	0.768	0.953	1.033	0.094	0.094	0.58	0.445	0.823	0.094	0.566	0.418	0.637	0.108	0.606	0.473	0.696	0.336	0.78	0.561	0.755	0.334	0.81	0.598	0.808	0.356	0.833	0.689	0.773
	1 day, 1:59:22	0.928	0.181	0.471	0.514	0.911	0.169	0.577	0.633	0.931	0.171	0.585	0.662	0.697	0.776	1.096	0.094	0.725	0.744	1.066	0.097	0.766	0.953	1.036	0.094	0.094	0.579	0.446	0.821	0.093	0.568	0.421	0.64	0.114	0.604	0.476	0.701	0.34	0.779	0.571	0.757	0.339	0.81	0.61	0.81	0.362	0.834	0.7	0.771
	1 day, 2:14:22	0.929	0.183	0.472	0.521	0.911	0.17	0.579	0.635	0.936	0.172	0.586	0.672	0.693	0.776	1.097	0.094	0.723	0.742	1.061	0.097	0.764	0.952	1.03	0.094	0.094	0.578	0.447	0.821	0.093	0.566	0.423	0.642	0.119	0.611	0.478	0.696	0.343	0.777	0.573	0.758	0.343	0.811	0.614	0.813	0.369	0.835	0.701	0.77
	1 day, 2:29:22	0.934	0.184	0.474	0.527	0.911	0.171	0.584	0.645	0.937	0.174	0.592	0.673	0.689	0.776	1.099	0.094	0.721	0.741	1.07	0.096	0.762	0.949	1.049	0.094	0.094	0.577	0.446	0.819	0.093	0.562	0.425	0.645	0.123	0.604	0.479	0.698	0.345	0.776	0.576	0.759	0.347	0.811	0.621	0.813	0.375	0.837	0.706	0.769
	1 day, 2:44:22	0.933	0.186	0.478	0.531	0.913	0.172	0.585	0.651	0.934	0.175	0.596	0.672	0.687	0.777	1.103	0.094	0.72	0.74	1.073	0.096	0.761	0.949	1.052	0.094	0.094	0.576	0.447	0.819	0.094	0.562	0.426	0.647	0.127	0.61	0.48	0.7	0.349	0.774	0.585	0.761	0.352	0.812	0.63	0.815	0.382	0.838	0.712	0.768
	1 day, 2:59:22	0.926	0.188	0.479	0.538	0.91	0.173	0.587	0.655	0.938	0.176	0.598	0.682	0.683	0.775	1.105	0.094	0.717	0.738	1.074	0.096	0.759	0.946	1.054	0.094	0.093	0.575	0.447	0.818	0.093	0.559	0.429	0.649	0.131	0.616	0.482	0.698	0.352	0.772	0.586	0.761	0.356	0.812	0.633	0.818	0.386	0.839	0.714	0.766
	1 day, 3:14:22	0.938	0.189	0.487	0.546	0.918	0.175	0.588	0.659	0.935	0.178	0.609	0.683	0.679	0.772	1.095	0.094	0.719	0.736	1.066	0.096	0.759	0.945	1.043	0.094	0.094	0.573	0.447	0.817	0.093	0.563	0.43	0.651	0.135	0.615	0.481	0.698	0.356	0.771	0.591	0.764	0.36	0.813	0.647	0.82	0.394	0.841	0.727	0.765
	1 day, 3:29:22	0.929	0.19	0.489	0.551	0.914	0.176	0.586	0.667	0.931	0.179	0.605	0.689	0.677	0.771	1.091	0.094	0.72	0.736	1.071	0.096	0.761	0.943	1.051	0.094	0.094	0.57	0.448	0.816	0.094	0.558	0.433	0.654	0.139	0.613	0.485	0.696	0.36	0.769	0.596	0.764	0.364	0.815	0.648	0.82	0.4	0.841	0.723	0.762
	1 day, 3:44:22	0.93	0.192	0.495	0.555	0.917	0.178	0.59	0.67	0.931	0.181	0.611	0.697	0.673	0.769	1.099	0.094	0.718	0.736	1.067	0.097	0.76	0.942	1.051	0.094	0.093	0.568	0.449	0.814	0.094	0.558	0.436	0.656	0.143	0.611	0.486	0.692	0.362	0.768	0.6	0.765	0.367	0.816	0.651	0.823	0.405	0.843	0.722	0.761
	1 day, 3:59:22	0.93	0.194	0.496	0.563	0.919	0.179	0.589	0.679	0.928	0.182	0.609	0.691	0.671	0.769	1.097	0.094	0.715	0.733	1.07	0.096	0.757	0.94	1.035	0.094	0.093	0.565	0.45	0.815	0.093	0.559	0.439	0.657	0.146	0.611	0.489	0.696	0.366	0.765	0.604	0.765	0.371	0.815	0.658	0.822	0.411	0.844	0.724	0.757
	1 day, 4:14:22	0.935	0.196	0.502	0.568	0.928	0.18	0.59	0.682	0.93	0.184	0.618	0.699	0.67	0.768	1.09	0.094	0.716	0.733	1.074	0.097	0.756	0.939	1.054	0.094	0.094	0.563	0.449	0.812	0.094	0.557	0.439	0.66	0.149	0.611	0.487	0.698	0.369	0.765	0.611	0.768	0.374	0.817	0.667	0.823	0.416	0.845	0.734	0.758
	1 day, 4:29:22	0.932	0.197	0.501	0.573	0.921	0.182	0.587	0.686	0.929	0.185	0.609	0.699	0.668	0.768	1.1	0.094	0.716	0.733	1.076	0.097	0.758	0.938	1.035	0.094	0.094	0.56	0.451	0.812	0.094	0.557	0.443	0.661	0.152	0.612	0.49	0.7	0.372	0.763	0.612	0.767	0.377	0.817	0.667	0.825	0.421	0.846	0.728	0.754
	1 day, 4:44:22	0.936	0.198	0.505	0.577	0.926	0.183	0.593	0.691	0.93	0.187	0.616	0.701	0.665	0.767	1.09	0.094	0.714	0.731	1.076	0.097	0.757	0.936	1.046	0.094	0.094	0.557	0.452	0.811	0.093	0.555	0.444	0.662	0.155	0.612	0.491	0.699	0.375	0.763	0.616	0.769	0.38	0.818	0.675	0.825	0.426	0.847	0.728	0.752
	1 day, 4:59:22	0.934	0.2	0.51	0.583	0.924	0.184	0.592	0.697	0.934	0.188	0.622	0.709	0.663	0.766	1.104	0.094	0.711	0.73	1.082	0.097	0.755	0.935	1.064	0.094	0.094	0.555	0.451	0.81	0.094	0.554	0.445	0.665	0.158	0.616	0.491	0.699	0.379	0.761	0.62	0.767	0.384	0.817	0.679	0.827	0.431	0.847	0.726	0.753
	1 day, 5:14:22	0.938	0.202	0.511	0.584	0.924	0.186	0.595	0.697	0.928	0.19	0.621	0.711	0.661	0.764	1.099	0.094	0.709	0.729	1.082	0.097	0.754	0.933	1.049	0.094	0.094	0.552	0.454	0.809	0.094	0.553	0.446	0.665	0.16	0.618	0.492	0.7	0.382	0.76	0.621	0.77	0.386	0.818	0.682	0.828	0.435	0.848	0.725	0.75
	1 day, 5:29:22	0.939	0.203	0.511	0.586	0.924	0.187	0.591	0.696	0.931	0.191	0.618	0.713	0.659	0.763	1.091	0.094	0.708	0.727	1.074	0.097	0.752	0.932	1.031	0.094	0.094	0.549	0.453	0.807	0.093	0.556	0.447	0.665	0.163	0.62	0.493	0.697	0.385	0.759	0.624	0.768	0.389	0.818	0.688	0.828	0.44	0.847	0.731	0.746
	1 day, 5:44:22	0.939	0.205	0.511	0.591	0.925	0.189	0.587	0.699	0.929	0.193	0.617	0.719	0.657	0.762	1.085	0.094	0.706	0.727	1.081	0.097	0.751	0.931	1.038	0.094	0.094	0.547	0.455	0.806	0.094	0.556	0.449	0.667	0.165	0.62	0.494	0.699	0.388	0.758	0.627	0.769	0.392	0.819	0.692	0.829	0.444	0.848	0.725	0.746
	1 day, 5:59:22	0.943	0.206	0.511	0.594	0.925	0.191	0.589	0.7	0.928	0.195	0.619	0.721	0.654	0.76	1.103	0.094	0.705	0.725	1.082	0.097	0.749	0.929	1.035	0.094	0.094	0.544	0.455	0.805	0.093	0.553	0.451	0.668	0.168	0.619	0.494	0.698	0.392	0.757	0.631	0.767	0.396	0.819	0.698	0.83	0.45	0.849	0.73	0.743
	1 day, 6:14:22	0.945	0.208	0.513	0.598	0.926	0.192	0.59	0.703	0.933	0.196	0.626	0.725	0.651	0.758	1.094	0.094	0.704	0.724	1.08	0.097	0.747	0.927	1.036	0.094	0.093	0.541	0.455	0.805	0.093	0.554	0.451	0.667	0.17	0.617	0.495	0.695	0.394	0.756	0.634	0.767	0.398	0.82	0.727	0.83	0.453	0.849	0.73	0.74
	1 day, 6:29:22	0.944	0.21	0.514	0.601	0.925	0.194	0.592	0.707	0.933	0.198	0.625	0.732	0.649	0.758	1.08	0.094	0.702	0.723	1.079	0.097	0.746	0.926	1.031	0.094	0.094	0.539	0.455	0.804	0.094	0.552	0.454	0.669	0.172	0.621	0.496	0.696	0.398	0.754	0.637	0.767	0.402	0.819	0.714	0.831	0.457	0.85	0.727	0.74
	1 day, 6:44:22	0.944	0.211	0.514	0.604	0.926	0.195	0.59	0.714	0.928	0.199	0.627	0.736	0.65	0.756	1.086	0.094	0.702	0.721	1.084	0.097	0.744	0.925	1.033	0.094	0.094	0.535	0.456	0.802	0.093	0.55	0.456	0.67	0.174	0.621	0.497	0.696	0.4	0.754	0.642	0.763	0.404	0.82	0.716	0.831	0.461	0.851	0.729	0.739
	1 day, 6:59:22	0.944	0.212	0.517	0.608	0.926	0.197	0.592	0.715	0.934	0.201	0.631	0.743	0.647	0.755	1.097	0.094	0.701	0.721	1.088	0.097	0.744	0.923	1.039	0.094	0.094	0.534	0.457	0.801	0.094	0.549	0.455	0.672	0.177	0.621	0.497	0.693	0.403	0.755	0.645	0.765	0.406	0.821	0.719	0.832	0.466	0.853	0.728	0.738
	1 day, 7:14:22	0.943	0.214	0.516	0.608	0.927	0.198	0.588	0.722	0.929	0.202	0.629	0.746	0.644	0.754	1.099	0.094	0.699	0.719	1.081	0.097	0.741	0.922	1.023	0.094	0.094	0.531	0.457	0.8	0.094	0.548	0.458	0.672	0.18	0.624	0.498	0.69	0.406	0.752	0.641	0.763	0.409	0.821	0.721	0.832	0.472	0.852	0.725	0.735
	1 day, 7:29:22	0.947	0.215	0.52	0.616	0.928	0.2	0.593	0.729	0.936	0.204	0.63	0.751	0.643	0.753	1.096	0.094	0.698	0.719	1.089	0.097	0.739	0.921	1.036	0.094	0.094	0.529	0.458	0.8	0.094	0.547	0.455	0.673	0.183	0.622	0.499	0.693	0.41	0.751	0.65	0.764	0.412	0.822	0.729	0.834	0.475	0.853	0.73	0.734
	1 day, 7:44:22	0.944	0.217	0.519	0.615	0.929	0.201	0.593	0.721	0.936	0.206	0.63	0.753	0.642	0.751	1.079	0.094	0.695	0.717	1.085	0.097	0.737	0.919	1.022	0.094	0.094	0.526	0.458	0.798	0.094	0.546	0.457	0.675	0.185	0.624	0.499	0.691	0.412	0.75	0.649	0.762	0.415	0.821	0.729	0.833	0.481	0.854	0.724	0.731
	1 day, 7:59:22	0.942	0.219	0.523	0.621	0.929	0.203	0.592	0.722	0.936	0.208	0.635	0.766	0.64	0.75	1.074	0.095	0.694	0.716	1.09	0.097	0.736	0.918	1.035	0.094	0.094	0.524	0.458	0.797	0.094	0.548	0.458	0.676	0.188	0.623	0.5	0.69	0.415	0.75	0.653	0.762	0.418	0.822	0.733	0.835	0.486	0.857	0.73	0.732
	1 day, 8:14:22	0.942	0.22	0.523	0.626	0.93	0.204	0.591	0.736	0.936	0.209	0.637	0.761	0.637	0.75	1.077	0.094	0.694	0.715	1.087	0.096	0.733	0.917	1.021	0.094	0.094	0.521	0.459	0.797	0.094	0.545	0.458	0.677	0.19	0.618	0.502	0.693	0.418	0.748	0.654	0.761	0.42	0.822	0.736	0.835	0.488	0.857	0.731	0.73
	1 day, 8:29:22	0.944	0.222	0.523	0.626	0.931	0.205	0.591	0.734	0.936	0.21	0.636	0.765	0.636	0.748	1.086	0.094	0.693	0.715	1.088	0.097	0.731	0.916	1.027	0.094	0.094	0.519	0.458	0.795	0.093	0.542	0.459	0.68	0.193	0.618	0.502	0.692	0.421	0.748	0.655	0.759	0.423	0.823	0.737	0.836	0.494	0.858	0.729	0.729
	1 day, 8:44:22	0.943	0.223	0.526	0.632	0.93	0.207	0.59	0.74	0.935	0.212	0.636	0.765	0.634	0.746	1.086	0.094	0.691	0.713	1.09	0.097	0.73	0.915	1.022	0.094	0.094	0.509	0.459	0.796	0.094	0.543	0.461	0.679	0.195	0.618	0.504	0.693	0.426	0.747	0.659	0.762	0.426	0.823	0.742	0.837	0.498	0.859	0.731	0.727
	1 day, 8:59:22	0.944	0.225	0.528	0.634	0.932	0.209	0.585	0.732	0.934	0.214	0.634	0.771	0.632	0.745	1.072	0.095	0.69	0.713	1.09	0.097	0.728	0.914	1.018	0.094	0.094	0.513	0.46	0.794	0.094	0.542	0.462	0.681	0.197	0.618	0.504	0.693	0.428	0.746	0.66	0.76	0.428	0.824	0.745	0.837	0.502	0.859	0.729	0.726
	1 day, 9:14:22	0.944	0.227	0.529	0.635	0.933	0.211	0.589	0.737	0.938	0.215	0.632	0.776	0.63	0.744	1.074	0.095	0.689	0.712	1.091	0.097	0.726	0.912	1.012	0.094	0.094	0.518	0.46	0.793	0.094	0.543	0.462	0.683	0.199	0.62	0.505	0.691	0.432	0.745	0.66	0.76	0.432	0.825	0.741	0.839	0.508	0.859	0.73	0.725
	1 day, 9:29:22	0.945	0.228	0.532	0.639	0.932	0.212	0.589	0.748	0.934	0.217	0.634	0.772	0.628	0.743	1.076	0.095	0.688	0.711	1.097	0.097	0.725	0.912	1.021	0.094	0.094	0.518	0.46	0.792	0.093	0.542	0.462	0.683	0.201	0.619	0.505	0.691	0.434	0.744	0.674	0.762	0.434	0.825	0.747	0.839	0.511	0.859	0.73	0.723
	1 day, 9:44:22	0.945	0.231	0.532	0.642	0.93	0.214	0.596	0.749	0.938	0.218	0.648	0.787	0.627	0.743	1.067	0.095	0.687	0.711	1.096	0.097	0.723	0.91	1.03	0.094	0.094	0.518	0.46	0.79	0.094	0.54	0.461	0.684	0.202	0.624	0.502	0.697	0.438	0.744	0.668	0.759	0.436	0.825	0.748	0.839	0.516	0.859	0.734	0.725
	1 day, 9:59:22	0.944	0.235	0.535	0.643	0.933	0.216	0.589	0.737	0.937	0.22	0.632	0.786	0.624	0.741	1.081	0.095	0.684	0.709	1.096	0.097	0.72	0.909	1.019	0.094	0.094	0.517	0.459	0.788	0.094	0.54	0.46	0.684	0.203	0.624	0.503	0.695	0.44	0.743	0.674	0.761	0.439	0.825	0.753	0.839	0.52	0.859	0.736	0.726
	1 day, 10:14:22	0.946	0.236	0.539	0.646	0.935	0.217	0.592	0.748	0.938	0.221	0.64	0.786	0.623	0.74	1.074	0.095	0.684	0.709	1.094	0.097	0.718	0.908	1.006	0.094	0.094	0.516	0.459	0.788	0.094	0.539	0.462	0.685	0.204	0.624	0.505	0.695	0.444	0.742	0.671	0.758	0.442	0.825	0.749	0.84	0.524	0.858	0.737	0.723
	1 day, 10:29:22	0.947	0.238	0.54	0.645	0.934	0.219	0.593	0.755	0.938	0.223	0.653	0.791	0.621	0.739	1.074	0.095	0.684	0.708	1.099	0.097	0.718	0.906	1.027	0.094	0.094	0.515	0.46	0.786	0.094	0.536	0.462	0.684	0.205	0.624	0.506	0.692	0.446	0.741	0.67	0.757	0.443	0.825	0.748	0.84	0.526	0.859	0.735	0.722
	1 day, 10:44:22	0.946	0.239	0.541	0.651	0.935	0.221	0.588	0.744	0.937	0.224	0.642	0.787	0.619	0.738	1.074	0.095	0.681	0.706	1.094	0.097	0.716	0.905	1.009	0.094	0.094	0.513	0.46	0.786	0.093	0.537	0.461	0.684	0.206	0.627	0.506	0.692	0.449	0.739	0.669	0.756	0.444	0.825	0.75	0.839	0.531	0.857	0.74	0.718
	1 day, 10:59:22	0.948	0.24	0.543	0.646	0.934	0.222	0.589	0.751	0.935	0.226	0.642	0.792	0.617	0.737	1.084	0.095	0.68	0.705	1.085	0.097	0.715	0.904	0.998	0.094	0.094	0.511	0.46	0.784	0.093	0.534	0.462	0.683	0.207	0.623	0.505	0.691	0.453	0.738	0.666	0.752	0.447	0.824	0.748	0.84	0.535	0.858	0.737	0.717
	1 day, 11:14:22	0.947	0.243	0.544	0.649	0.934	0.224	0.59	0.743	0.936	0.228	0.644	0.801	0.616	0.735	1.085	0.095	0.679	0.705	1.098	0.097	0.714	0.901	1.017	0.094	0.094	0.509	0.461	0.782	0.094	0.535	0.461	0.684	0.208	0.633	0.504	0.688	0.456	0.738	0.672	0.755	0.449	0.825	0.741	0.839	0.537	0.858	0.744	0.715
	1 day, 11:29:22	0.949	0.244	0.547	0.65	0.933	0.226	0.59	0.747	0.935	0.229	0.647	0.794	0.614	0.735	1.069	0.095	0.677	0.705	1.091	0.097	0.711	0.901	1.012	0.094	0.094	0.508	0.463	0.781	0.093	0.534	0.458	0.684	0.208	0.628	0.504	0.691	0.458	0.737	0.669	0.753	0.45	0.824	0.749	0.839	0.539	0.858	0.739	0.714
	1 day, 11:44:22	0.949	0.247	0.547	0.65	0.931	0.228	0.588	0.744	0.933	0.231	0.646	0.795	0.613	0.734	1.066	0.094	0.676	0.703	1.085	0.097	0.709	0.9	0.993	0.094	0.094	0.506	0.461	0.78	0.093	0.532	0.457	0.681	0.209	0.632	0.503	0.69	0.461	0.736	0.679	0.751	0.452	0.824	0.745	0.839	0.542	0.857	0.737	0.712
	1 day, 11:59:22	0.948	0.25	0.55	0.647	0.933	0.229	0.594	0.745	0.935	0.232	0.65	0.807	0.611	0.734	1.058	0.095	0.675	0.703	1.089	0.097	0.708	0.899	1.01	0.094	0.094	0.505	0.46	0.778	0.094	0.532	0.453	0.682	0.209	0.63	0.501	0.692	0.465	0.736	0.67	0.747	0.453	0.824	0.745	0.837	0.546	0.858	0.736	0.713
	1 day, 12:14:22	0.948	0.252	0.551	0.648	0.933	0.231	0.593	0.742	0.932	0.234	0.648	0.796	0.61	0.732	1.065	0.095	0.673	0.702	1.083	0.097	0.706	0.897	0.992	0.095	0.094	0.503	0.459	0.777	0.094	0.532	0.452	0.68	0.209	0.625	0.501	0.689	0.467	0.734	0.672	0.749	0.456	0.824	0.747	0.838	0.549	0.857	0.751	0.71
	1 day, 12:29:22	0.948	0.256	0.554	0.653	0.932	0.233	0.597	0.738	0.937	0.235	0.645	0.816	0.61	0.731	1.063	0.095	0.672	0.701	1.089	0.097	0.703	0.896	1.007	0.095	0.094	0.501	0.457	0.775	0.093	0.53	0.449	0.682	0.209	0.625	0.496	0.693	0.471	0.734	0.681	0.744	0.458	0.823	0.748	0.838	0.552	0.858	0.736	0.714
	1 day, 12:44:22	0.947	0.257	0.555	0.647	0.934	0.234	0.597	0.745	0.934	0.238	0.649	0.803	0.609	0.73	1.066	0.095	0.671	0.7	1.088	0.097	0.702	0.894	1	0.094	0.094	0.5	0.457	0.775	0.094	0.533	0.448	0.682	0.21	0.625	0.499	0.693	0.474	0.733	0.677	0.746	0.459	0.823	0.746	0.838	0.556	0.857	0.736	0.711
	1 day, 12:59:22	0.946	0.26	0.556	0.654	0.942	0.236	0.599	0.743	0.933	0.242	0.651	0.807	0.607	0.729	1.057	0.095	0.669	0.699	1.093	0.097	0.701	0.893	1.004	0.094	0.094	0.498	0.456	0.773	0.093	0.533	0.447	0.679	0.21	0.624	0.498	0.691	0.478	0.732	0.674	0.745	0.461	0.823	0.743	0.837	0.558	0.857	0.74	0.708
	1 day, 13:14:22	0.947	0.263	0.559	0.651	0.94	0.238	0.604	0.748	0.935	0.241	0.657	0.814	0.606	0.728	1.054	0.095	0.666	0.699	1.084	0.097	0.699	0.892	0.999	0.094	0.094	0.496	0.455	0.771	0.093	0.529	0.444	0.678	0.209	0.625	0.494	0.694	0.481	0.731	0.673	0.743	0.463	0.822	0.749	0.836	0.561	0.857	0.73	0.712
	1 day, 13:29:22	0.947	0.265	0.558	0.656	0.938	0.24	0.602	0.745	0.933	0.244	0.654	0.812	0.604	0.727	1.058	0.095	0.663	0.699	1.094	0.097	0.698	0.891	1.012	0.095	0.094	0.494	0.455	0.771	0.094	0.528	0.444	0.677	0.21	0.624	0.494	0.691	0.483	0.73	0.673	0.744	0.463	0.822	0.742	0.836	0.564	0.856	0.78	0.707
	1 day, 13:44:22	0.947	0.269	0.56	0.663	0.937	0.241	0.604	0.742	0.934	0.245	0.653	0.82	0.603	0.725	1.057	0.095	0.661	0.698	1.103	0.097	0.695	0.888	1.021	0.095	0.094	0.492	0.455	0.77	0.094	0.526	0.441	0.676	0.209	0.627	0.49	0.69	0.485	0.729	0.674	0.742	0.465	0.822	0.761	0.835	0.567	0.856	0.754	0.707
	1 day, 13:59:22	0.948	0.27	0.559	0.653	0.935	0.243	0.607	0.75	0.931	0.248	0.659	0.811	0.602	0.725	1.061	0.095	0.658	0.697	1.089	0.097	0.693	0.888	0.998	0.094	0.094	0.49	0.454	0.77	0.094	0.526	0.442	0.675	0.21	0.623	0.488	0.691	0.489	0.728	0.669	0.739	0.468	0.821	0.746	0.835	0.57	0.855	0.748	0.705
	1 day, 14:14:22	0.947	0.273	0.562	0.648	0.935	0.246	0.611	0.751	0.932	0.249	0.658	0.811	0.6	0.725	1.047	0.095	0.656	0.697	1.087	0.097	0.691	0.887	1.005	0.094	0.094	0.488	0.452	0.768	0.093	0.524	0.441	0.672	0.209	0.624	0.485	0.69	0.491	0.727	0.663	0.736	0.469	0.82	0.747	0.834	0.572	0.855	0.735	0.706
	1 day, 14:29:22	0.946	0.278	0.565	0.682	0.934	0.249	0.606	0.742	0.932	0.248	0.654	0.823	0.599	0.723	1.052	0.095	0.654	0.695	1.091	0.097	0.688	0.885	1.007	0.095	0.094	0.486	0.452	0.767	0.094	0.524	0.442	0.669	0.209	0.625	0.481	0.69	0.495	0.726	0.666	0.734	0.469	0.819	0.75	0.833	0.576	0.855	0.732	0.71
	1 day, 14:44:22	0.954	0.28	0.565	0.682	0.932	0.249	0.607	0.751	0.93	0.253	0.659	0.81	0.597	0.722	1.055	0.095	0.652	0.695	1.09	0.097	0.687	0.884	1.004	0.095	0.094	0.484	0.453	0.767	0.094	0.526	0.443	0.668	0.209	0.622	0.48	0.692	0.497	0.725	0.666	0.732	0.472	0.818	0.746	0.833	0.579	0.854	0.737	0.703
	1 day, 14:59:22	0.971	0.282	0.565	0.684	0.93	0.25	0.605	0.749	0.928	0.255	0.658	0.81	0.596	0.721	1.066	0.095	0.65	0.693	1.087	0.097	0.685	0.882	1.006	0.094	0.093	0.482	0.453	0.766	0.093	0.524	0.444	0.663	0.209	0.622	0.476	0.688	0.5	0.724	0.656	0.732	0.474	0.818	0.745	0.831	0.581	0.853	0.731	0.7
	1 day, 15:14:22	0.971	0.285	0.568	0.696	0.93	0.253	0.606	0.746	0.928	0.257	0.658	0.807	0.595	0.721	1.061	0.095	0.648	0.693	1.087	0.097	0.683	0.88	1.006	0.095	0.094	0.481	0.453	0.765	0.094	0.524	0.445	0.662	0.209	0.624	0.473	0.69	0.503	0.723	0.656	0.726	0.474	0.817	0.744	0.83	0.585	0.852	0.752	0.699
	1 day, 15:29:22	0.977	0.287	0.571	0.688	0.929	0.254	0.61	0.753	0.927	0.257	0.662	0.815	0.593	0.72	1.045	0.095	0.647	0.694	1.085	0.097	0.682	0.88	1.003	0.094	0.094	0.478	0.453	0.764	0.093	0.522	0.444	0.66	0.208	0.622	0.468	0.691	0.506	0.722	0.653	0.727	0.477	0.816	0.735	0.831	0.587	0.852	0.752	0.702
	1 day, 15:44:22	0.977	0.29	0.569	0.7	0.927	0.256	0.608	0.748	0.925	0.26	0.659	0.813	0.591	0.719	1.059	0.095	0.645	0.693	1.082	0.097	0.678	0.878	0.994	0.095	0.094	0.477	0.452	0.763	0.094	0.524	0.444	0.656	0.208	0.623	0.466	0.691	0.509	0.721	0.649	0.724	0.478	0.815	0.735	0.829	0.589	0.851	0.773	0.7
	1 day, 15:59:22	0.953	0.293	0.571	0.7	0.927	0.258	0.609	0.748	0.925	0.262	0.66	0.811	0.59	0.718	1.063	0.095	0.644	0.693	1.084	0.097	0.677	0.877	1	0.095	0.094	0.475	0.452	0.762	0.094	0.522	0.444	0.653	0.208	0.622	0.463	0.69	0.512	0.72	0.65	0.722	0.479	0.814	0.734	0.829	0.591	0.851	0.77	0.699
	1 day, 16:14:22	0.947	0.295	0.572	0.708	0.927	0.258	0.61	0.749	0.923	0.27	0.66	0.815	0.59	0.716	1.056	0.095	0.642	0.691	1.089	0.097	0.675	0.875	1.01	0.095	0.094	0.473	0.452	0.761	0.093	0.52	0.446	0.651	0.207	0.618	0.46	0.686	0.514	0.719	0.66	0.721	0.48	0.813	0.733	0.827	0.595	0.851	0.757	0.695
	1 day, 16:29:22	0.947	0.298	0.575	0.718	0.926	0.265	0.61	0.747	0.923	0.267	0.658	0.817	0.59	0.715	1.052	0.095	0.639	0.691	1.085	0.097	0.675	0.874	1	0.095	0.094	0.471	0.45	0.761	0.094	0.52	0.445	0.648	0.207	0.618	0.456	0.69	0.518	0.719	0.663	0.717	0.482	0.813	0.734	0.827	0.599	0.851	0.765	0.699
	1 day, 16:44:22	0.95	0.301	0.577	0.713	0.926	0.267	0.612	0.749	0.922	0.268	0.66	0.819	0.587	0.715	1.048	0.095	0.637	0.689	1.086	0.097	0.673	0.872	1.004	0.095	0.094	0.469	0.45	0.76	0.093	0.517	0.444	0.645	0.206	0.622	0.452	0.688	0.52	0.717	0.658	0.715	0.484	0.812	0.736	0.826	0.6	0.85	0.762	0.695
	1 day, 16:59:22	0.949	0.304	0.578	0.72	0.923	0.266	0.611	0.748	0.92	0.275	0.658	0.816	0.585	0.713	1.054	0.095	0.635	0.688	1.083	0.097	0.671	0.869	0.999	0.094	0.093	0.468	0.45	0.759	0.093	0.52	0.447	0.642	0.206	0.616	0.45	0.683	0.521	0.717	0.677	0.715	0.484	0.812	0.735	0.826	0.604	0.849	0.75	0.692
	1 day, 17:14:22	0.961	0.308	0.581	0.718	0.924	0.272	0.61	0.75	0.92	0.274	0.659	0.817	0.584	0.714	1.048	0.096	0.633	0.688	1.076	0.097	0.667	0.869	0.991	0.095	0.094	0.466	0.449	0.758	0.094	0.518	0.445	0.642	0.206	0.613	0.446	0.688	0.526	0.716	0.68	0.711	0.485	0.81	0.735	0.825	0.606	0.848	0.763	0.696
	1 day, 17:29:22	0.968	0.31	0.583	0.721	0.921	0.272	0.614	0.75	0.918	0.276	0.657	0.821	0.584	0.713	1.046	0.096	0.632	0.688	1.08	0.097	0.665	0.869	1.002	0.095	0.094	0.465	0.45	0.757	0.094	0.52	0.446	0.64	0.205	0.617	0.445	0.686	0.528	0.715	0.689	0.708	0.486	0.811	0.735	0.825	0.609	0.849	0.755	0.692
	1 day, 17:44:22	0.971	0.312	0.586	0.722	0.919	0.273	0.612	0.752	0.917	0.283	0.657	0.816	0.583	0.712	1.044	0.096	0.63	0.687	1.078	0.097	0.662	0.867	0.999	0.095	0.094	0.464	0.449	0.757	0.094	0.515	0.447	0.636	0.204	0.616	0.443	0.686	0.531	0.714	0.688	0.704	0.489	0.809	0.737	0.824	0.612	0.847	0.739	0.691
	1 day, 17:59:22	0.973	0.315	0.587	0.724	0.915	0.277	0.612	0.75	0.915	0.278	0.654	0.824	0.582	0.71	1.045	0.095	0.627	0.686	1.075	0.097	0.659	0.864	0.992	0.094	0.093	0.462	0.449	0.755	0.094	0.516	0.447	0.633	0.202	0.616	0.439	0.686	0.534	0.713	0.692	0.707	0.49	0.808	0.738	0.824	0.615	0.848	0.753	0.692
	1 day, 18:14:22	0.971	0.318	0.591	0.725	0.913	0.279	0.611	0.754	0.913	0.281	0.657	0.829	0.582	0.709	1.047	0.095	0.626	0.686	1.083	0.097	0.657	0.864	1.003	0.095	0.094	0.461	0.449	0.754	0.094	0.513	0.446	0.63	0.202	0.618	0.436	0.686	0.536	0.713	0.695	0.705	0.49	0.808	0.738	0.823	0.618	0.847	0.74	0.692
	1 day, 18:29:22	0.969	0.321	0.591	0.724	0.91	0.29	0.609	0.747	0.913	0.275	0.652	0.824	0.581	0.709	1.046	0.096	0.623	0.685	1.082	0.097	0.653	0.863	0.994	0.095	0.094	0.459	0.447	0.753	0.094	0.516	0.446	0.627	0.199	0.615	0.43	0.692	0.54	0.712	0.692	0.697	0.489	0.807	0.74	0.822	0.623	0.846	0.762	0.696
	1 day, 18:44:22	0.97	0.323	0.597	0.717	0.905	0.281	0.611	0.754	0.91	0.291	0.655	0.823	0.579	0.709	1.047	0.096	0.622	0.686	1.071	0.097	0.652	0.862	0.985	0.095	0.094	0.458	0.448	0.754	0.093	0.512	0.446	0.624	0.195	0.615	0.428	0.69	0.542	0.71	0.694	0.691	0.488	0.806	0.735	0.822	0.623	0.845	0.727	0.694
	1 day, 18:59:22	0.969	0.327	0.598	0.724	0.905	0.284	0.609	0.747	0.91	0.295	0.652	0.815	0.579	0.708	1.054	0.096	0.62	0.685	1.077	0.097	0.649	0.861	0.996	0.095	0.094	0.457	0.448	0.752	0.094	0.514	0.447	0.622	0.191	0.61	0.427	0.691	0.546	0.71	0.676	0.687	0.488	0.804	0.733	0.821	0.627	0.844	0.735	0.691
	1 day, 19:14:22	0.967	0.33	0.604	0.728	0.902	0.285	0.611	0.747	0.908	0.298	0.652	0.814	0.577	0.707	1.049	0.096	0.618	0.685	1.077	0.097	0.647	0.859	0.992	0.095	0.094	0.455	0.448	0.751	0.094	0.512	0.448	0.618	0.185	0.618	0.426	0.69	0.55	0.708	0.7	0.682	0.487	0.803	0.739	0.82	0.629	0.843	0.723	0.69
	1 day, 19:29:22	0.968	0.332	0.605	0.724	0.899	0.285	0.609	0.75	0.907	0.302	0.653	0.818	0.576	0.706	1.05	0.096	0.618	0.685	1.074	0.097	0.645	0.857	0.99	0.095	0.094	0.454	0.448	0.751	0.094	0.509	0.449	0.619	0.185	0.617	0.428	0.687	0.552	0.707	0.668	0.682	0.487	0.802	0.735	0.818	0.633	0.841	0.714	0.687
	1 day, 19:44:22	0.966	0.336	0.61	0.726	0.898	0.289	0.61	0.75	0.906	0.305	0.651	0.815	0.575	0.705	1.055	0.096	0.615	0.684	1.07	0.098	0.643	0.856	0.991	0.095	0.094	0.452	0.447	0.75	0.094	0.51	0.449	0.618	0.185	0.61	0.426	0.689	0.556	0.706	0.702	0.685	0.489	0.8	0.735	0.818	0.638	0.842	0.715	0.689
	1 day, 19:59:22	0.966	0.34	0.614	0.736	0.897	0.303	0.611	0.754	0.908	0.293	0.656	0.833	0.575	0.703	1.045	0.096	0.612	0.683	1.075	0.097	0.64	0.855	0.995	0.095	0.094	0.451	0.447	0.748	0.094	0.505	0.449	0.617	0.184	0.615	0.423	0.689	0.559	0.706	0.721	0.677	0.489	0.8	0.736	0.817	0.638	0.841	0.713	0.696
	1 day, 20:14:22	0.965	0.344	0.619	0.738	0.896	0.305	0.613	0.756	0.906	0.298	0.656	0.832	0.574	0.703	1.043	0.096	0.61	0.683	1.065	0.097	0.639	0.853	0.988	0.095	0.094	0.45	0.447	0.749	0.094	0.507	0.452	0.62	0.185	0.617	0.423	0.691	0.561	0.705	0.712	0.685	0.493	0.799	0.736	0.817	0.642	0.841	0.712	0.696
	1 day, 20:29:22	0.964	0.348	0.617	0.73	0.895	0.318	0.612	0.754	0.903	0.288	0.652	0.833	0.575	0.702	1.043	0.096	0.605	0.683	1.066	0.098	0.635	0.852	0.985	0.095	0.094	0.45	0.446	0.747	0.094	0.509	0.45	0.62	0.185	0.607	0.421	0.694	0.565	0.704	0.707	0.684	0.493	0.798	0.743	0.817	0.647	0.843	0.718	0.698
	1 day, 20:44:22	0.961	0.351	0.621	0.737	0.895	0.314	0.615	0.755	0.9	0.301	0.655	0.831	0.571	0.702	1.044	0.096	0.603	0.682	1.064	0.097	0.633	0.85	0.988	0.095	0.094	0.448	0.446	0.748	0.094	0.506	0.452	0.62	0.186	0.617	0.426	0.691	0.569	0.703	0.705	0.682	0.494	0.796	0.743	0.817	0.654	0.841	0.724	0.695
	1 day, 20:59:22	0.96	0.355	0.625	0.738	0.894	0.313	0.613	0.754	0.897	0.306	0.653	0.828	0.57	0.701	1.05	0.096	0.601	0.682	1.069	0.098	0.631	0.849	0.988	0.095	0.094	0.448	0.446	0.748	0.094	0.506	0.455	0.625	0.187	0.614	0.429	0.691	0.573	0.701	0.698	0.686	0.497	0.796	0.74	0.819	0.656	0.843	0.724	0.692
	1 day, 21:14:22	0.959	0.357	0.624	0.727	0.892	0.314	0.61	0.752	0.893	0.309	0.65	0.826	0.569	0.7	1.047	0.096	0.596	0.679	1.063	0.097	0.627	0.846	0.985	0.095	0.094	0.446	0.445	0.746	0.094	0.508	0.455	0.625	0.188	0.615	0.431	0.69	0.575	0.7	0.639	0.686	0.499	0.794	0.74	0.819	0.661	0.842	0.724	0.688
	1 day, 21:29:22	0.959	0.361	0.631	0.737	0.891	0.313	0.611	0.754	0.891	0.312	0.652	0.825	0.568	0.699	1.049	0.096	0.594	0.68	1.063	0.098	0.627	0.844	0.988	0.095	0.094	0.445	0.444	0.745	0.094	0.507	0.454	0.626	0.188	0.621	0.432	0.689	0.577	0.699	0.639	0.685	0.501	0.793	0.733	0.819	0.666	0.842	0.725	0.688
	1 day, 21:44:22	0.957	0.365	0.632	0.738	0.891	0.308	0.611	0.753	0.888	0.318	0.65	0.82	0.566	0.698	1.05	0.096	0.594	0.68	1.057	0.098	0.627	0.843	0.987	0.095	0.094	0.445	0.445	0.744	0.094	0.506	0.456	0.627	0.189	0.616	0.433	0.688	0.58	0.697	0.648	0.683	0.503	0.792	0.738	0.819	0.668	0.843	0.718	0.681
	1 day, 21:59:22	0.955	0.367	0.634	0.741	0.89	0.314	0.609	0.752	0.886	0.32	0.651	0.82	0.565	0.698	1.045	0.096	0.592	0.679	1.058	0.098	0.623	0.841	0.989	0.095	0.094	0.444	0.444	0.742	0.094	0.503	0.456	0.627	0.19	0.619	0.434	0.687	0.583	0.696	0.664	0.682	0.503	0.791	0.739	0.817	0.672	0.843	0.725	0.68
	1 day, 22:14:22	0.953	0.371	0.64	0.749	0.889	0.315	0.61	0.755	0.883	0.322	0.653	0.822	0.564	0.697	1.04	0.096	0.592	0.678	1.057	0.097	0.622	0.842	0.997	0.095	0.094	0.445	0.442	0.742	0.094	0.501	0.457	0.628	0.191	0.622	0.433	0.688	0.586	0.695	0.665	0.68	0.505	0.79	0.736	0.818	0.677	0.842	0.712	0.684
[truncated: 78 more columns]

## Sheet: SDM1 10X
Supplementary Table 3C. OD readings for isolates on SDM1- 10X
		OD readings
		MPRTSA3	GW460-11-11-14-TSB3	GW456-12-1-14-TSB4	FW510-R12	MPRTSA3	GW460-11-11-14-TSB3	GW456-12-1-14-TSB4	FW510-R12	MPRTSA3	GW460-11-11-14-TSB3	GW456-12-1-14-TSB4	FW510-R12	510-R7	FW106-LB	GW101-3B10	MPR-R3A	510-R7	FW106-LB	GW101-3B10	MPR-R3A	510-R7	FW106-LB	GW101-3B10	MPR-R3A	GW456-11-11-14-LB4	GPO1-A6	FW216-B1	GW460-3	GW456-11-11-14-LB4	GPO1-A6	FW216-B1	GW460-3	GW456-11-11-14-LB4	GPO1-A6	FW216-B1	GW460-3	FW305-F13	DP16D-R6	GW456-R22	GW704-E3	FW305-F13	DP16D-R6	GW456-R22	GW704-E3	FW305-F13	DP16D-R6	GW456-R22	GW704-E3
	Time	A1	A2	A3	A4	A5	A6	A7	A8	A9	A10	A11	A12	B1	B2	B3	B4	B5	B6	B7	B8	B9	B10	B11	B12	C1	C2	C3	C4	C5	C6	C7	C8	C9	C10	C11	C12	D1	D2	D3	D4	D5	D6	D7	D8	D9	D10	D11	D12
	00:14:22	0.12	0.119	0.1	0.1	0.117	0.105	0.091	0.097	0.117	0.103	0.09	0.098	0.082	0.123	0.136	0.144	0.101	0.11	0.111	0.145	0.082	0.1	0.109	0.142	0.084	0.129	0.106	0.118	0.083	0.117	0.094	0.115	0.081	0.121	0.095	0.111	0.083	0.127	0.125	0.089	0.082	0.103	0.117	0.09	0.083	0.108	0.117	0.095
	00:29:22	0.12	0.102	0.092	0.099	0.119	0.105	0.093	0.098	0.117	0.103	0.092	0.098	0.081	0.102	0.114	0.133	0.086	0.098	0.115	0.163	0.082	0.1	0.114	0.147	0.084	0.116	0.095	0.112	0.082	0.117	0.093	0.115	0.081	0.118	0.094	0.108	0.083	0.106	0.119	0.09	0.083	0.102	0.122	0.09	0.083	0.106	0.122	0.094
	00:44:22	0.12	0.101	0.094	0.099	0.118	0.106	0.094	0.098	0.116	0.104	0.094	0.099	0.082	0.106	0.116	0.142	0.087	0.102	0.117	0.174	0.082	0.102	0.119	0.15	0.085	0.117	0.095	0.114	0.082	0.117	0.093	0.116	0.082	0.12	0.094	0.108	0.084	0.105	0.123	0.09	0.083	0.102	0.122	0.091	0.085	0.106	0.125	0.095
	00:59:22	0.118	0.101	0.095	0.099	0.115	0.106	0.096	0.097	0.114	0.104	0.095	0.098	0.082	0.108	0.118	0.15	0.087	0.103	0.119	0.182	0.083	0.103	0.121	0.148	0.085	0.116	0.095	0.114	0.082	0.116	0.093	0.114	0.081	0.121	0.093	0.108	0.084	0.103	0.123	0.09	0.083	0.101	0.118	0.091	0.085	0.105	0.123	0.094
	01:14:22	0.118	0.101	0.096	0.099	0.115	0.106	0.097	0.098	0.114	0.105	0.095	0.098	0.082	0.112	0.12	0.154	0.087	0.104	0.121	0.184	0.083	0.103	0.122	0.146	0.086	0.115	0.095	0.113	0.083	0.115	0.093	0.113	0.082	0.121	0.094	0.11	0.084	0.106	0.122	0.091	0.084	0.101	0.118	0.091	0.086	0.103	0.121	0.095
	01:29:22	0.116	0.1	0.096	0.098	0.113	0.105	0.097	0.097	0.112	0.104	0.095	0.098	0.082	0.113	0.122	0.159	0.087	0.105	0.122	0.19	0.083	0.104	0.123	0.151	0.085	0.114	0.095	0.112	0.082	0.115	0.093	0.113	0.081	0.122	0.095	0.113	0.084	0.107	0.122	0.09	0.083	0.101	0.118	0.09	0.086	0.104	0.121	0.098
	01:44:22	0.116	0.101	0.097	0.099	0.113	0.106	0.099	0.097	0.112	0.105	0.097	0.099	0.082	0.114	0.124	0.168	0.087	0.107	0.125	0.207	0.084	0.106	0.127	0.16	0.085	0.115	0.095	0.114	0.083	0.117	0.093	0.114	0.082	0.122	0.096	0.117	0.084	0.107	0.125	0.09	0.083	0.102	0.117	0.09	0.086	0.106	0.121	0.101
	01:59:22	0.116	0.1	0.098	0.098	0.114	0.106	0.1	0.098	0.113	0.106	0.1	0.102	0.082	0.114	0.127	0.176	0.088	0.108	0.127	0.212	0.085	0.109	0.133	0.169	0.086	0.115	0.095	0.113	0.083	0.117	0.094	0.115	0.083	0.124	0.099	0.122	0.084	0.108	0.124	0.09	0.083	0.102	0.117	0.09	0.087	0.108	0.124	0.106
	02:14:22	0.117	0.101	0.099	0.098	0.114	0.106	0.102	0.098	0.115	0.108	0.104	0.106	0.083	0.116	0.129	0.181	0.088	0.109	0.131	0.218	0.088	0.111	0.139	0.177	0.086	0.116	0.096	0.114	0.083	0.119	0.095	0.119	0.085	0.128	0.102	0.128	0.084	0.109	0.123	0.09	0.083	0.104	0.118	0.092	0.089	0.111	0.126	0.11
	02:29:22	0.117	0.1	0.099	0.098	0.114	0.106	0.103	0.1	0.118	0.113	0.109	0.111	0.081	0.117	0.131	0.186	0.089	0.111	0.137	0.227	0.092	0.116	0.144	0.184	0.085	0.116	0.096	0.116	0.084	0.121	0.097	0.122	0.088	0.131	0.106	0.133	0.084	0.109	0.123	0.09	0.084	0.106	0.121	0.094	0.091	0.114	0.13	0.115
	02:44:22	0.117	0.101	0.101	0.099	0.116	0.109	0.107	0.104	0.124	0.118	0.116	0.116	0.082	0.119	0.135	0.198	0.092	0.117	0.143	0.244	0.097	0.12	0.15	0.194	0.085	0.117	0.097	0.118	0.086	0.124	0.1	0.127	0.091	0.134	0.109	0.139	0.084	0.11	0.128	0.092	0.087	0.108	0.125	0.097	0.095	0.118	0.137	0.119
	02:59:22	0.117	0.1	0.102	0.1	0.118	0.111	0.111	0.108	0.13	0.125	0.122	0.121	0.082	0.122	0.139	0.207	0.094	0.119	0.149	0.259	0.102	0.124	0.155	0.207	0.085	0.118	0.098	0.121	0.088	0.126	0.103	0.131	0.094	0.138	0.114	0.144	0.084	0.112	0.129	0.095	0.089	0.111	0.128	0.1	0.098	0.122	0.141	0.124
	03:14:22	0.118	0.101	0.104	0.101	0.121	0.115	0.117	0.113	0.137	0.131	0.128	0.127	0.082	0.124	0.143	0.215	0.098	0.123	0.156	0.262	0.107	0.128	0.162	0.215	0.085	0.12	0.1	0.124	0.091	0.13	0.107	0.136	0.098	0.14	0.118	0.149	0.084	0.114	0.13	0.098	0.092	0.114	0.132	0.103	0.101	0.127	0.146	0.13
	03:29:22	0.119	0.101	0.106	0.104	0.124	0.118	0.123	0.119	0.143	0.137	0.134	0.131	0.082	0.128	0.148	0.224	0.101	0.127	0.162	0.284	0.111	0.134	0.169	0.23	0.085	0.123	0.102	0.127	0.092	0.133	0.11	0.14	0.102	0.145	0.121	0.154	0.085	0.117	0.133	0.101	0.095	0.117	0.136	0.107	0.104	0.13	0.151	0.134
	03:44:22	0.12	0.104	0.113	0.108	0.13	0.125	0.129	0.126	0.151	0.145	0.142	0.137	0.083	0.13	0.154	0.233	0.105	0.133	0.17	0.296	0.118	0.14	0.175	0.244	0.086	0.128	0.106	0.131	0.096	0.138	0.114	0.144	0.106	0.149	0.126	0.158	0.087	0.121	0.137	0.105	0.099	0.12	0.14	0.111	0.108	0.135	0.156	0.14
	03:59:22	0.122	0.106	0.119	0.112	0.135	0.129	0.136	0.132	0.159	0.151	0.148	0.144	0.082	0.137	0.16	0.242	0.109	0.137	0.178	0.306	0.123	0.145	0.181	0.249	0.086	0.132	0.11	0.135	0.1	0.141	0.118	0.149	0.109	0.154	0.131	0.162	0.088	0.125	0.141	0.109	0.102	0.124	0.145	0.114	0.111	0.14	0.162	0.145
	04:14:22	0.124	0.106	0.123	0.114	0.139	0.133	0.14	0.137	0.165	0.156	0.153	0.147	0.082	0.138	0.165	0.249	0.112	0.14	0.184	0.306	0.127	0.148	0.189	0.256	0.085	0.134	0.112	0.137	0.102	0.144	0.121	0.152	0.112	0.157	0.134	0.165	0.088	0.128	0.143	0.111	0.106	0.127	0.148	0.117	0.115	0.144	0.167	0.148
	04:29:22	0.125	0.106	0.126	0.117	0.142	0.137	0.146	0.141	0.172	0.162	0.159	0.151	0.082	0.142	0.17	0.256	0.115	0.144	0.19	0.317	0.132	0.153	0.194	0.266	0.086	0.136	0.114	0.139	0.104	0.147	0.124	0.154	0.115	0.161	0.136	0.169	0.087	0.13	0.147	0.113	0.108	0.13	0.152	0.119	0.117	0.147	0.172	0.152
	04:44:22	0.127	0.105	0.129	0.119	0.146	0.14	0.15	0.145	0.176	0.166	0.163	0.156	0.083	0.146	0.174	0.261	0.117	0.147	0.197	0.325	0.135	0.157	0.199	0.274	0.086	0.139	0.116	0.14	0.105	0.15	0.127	0.157	0.118	0.164	0.141	0.172	0.087	0.132	0.149	0.116	0.11	0.132	0.155	0.122	0.12	0.151	0.176	0.156
	04:59:22	0.128	0.105	0.132	0.121	0.149	0.143	0.154	0.149	0.181	0.171	0.167	0.158	0.082	0.145	0.178	0.267	0.12	0.149	0.201	0.332	0.138	0.159	0.204	0.283	0.085	0.141	0.117	0.142	0.107	0.152	0.128	0.16	0.12	0.167	0.143	0.175	0.086	0.135	0.151	0.117	0.111	0.134	0.158	0.123	0.122	0.154	0.18	0.16
	05:14:22	0.129	0.104	0.134	0.123	0.153	0.145	0.158	0.153	0.188	0.174	0.172	0.162	0.082	0.148	0.182	0.273	0.122	0.15	0.207	0.335	0.141	0.163	0.21	0.289	0.085	0.143	0.119	0.143	0.109	0.154	0.131	0.162	0.123	0.169	0.146	0.179	0.086	0.137	0.153	0.119	0.114	0.136	0.16	0.127	0.124	0.157	0.183	0.164
	05:29:22	0.131	0.104	0.137	0.124	0.157	0.148	0.162	0.156	0.191	0.178	0.175	0.165	0.083	0.15	0.186	0.278	0.123	0.153	0.212	0.339	0.144	0.166	0.215	0.297	0.085	0.145	0.12	0.144	0.11	0.157	0.133	0.164	0.126	0.172	0.147	0.182	0.086	0.138	0.155	0.121	0.117	0.139	0.163	0.129	0.127	0.161	0.186	0.168
	05:44:22	0.13	0.105	0.139	0.127	0.161	0.151	0.166	0.159	0.195	0.182	0.18	0.17	0.082	0.155	0.192	0.283	0.126	0.156	0.218	0.35	0.147	0.17	0.221	0.307	0.086	0.148	0.123	0.147	0.114	0.159	0.135	0.167	0.128	0.176	0.153	0.186	0.087	0.141	0.159	0.123	0.118	0.141	0.167	0.131	0.129	0.163	0.19	0.172
	05:59:22	0.133	0.107	0.144	0.13	0.165	0.154	0.17	0.163	0.202	0.185	0.186	0.175	0.083	0.156	0.196	0.289	0.129	0.159	0.223	0.351	0.151	0.173	0.227	0.313	0.085	0.15	0.125	0.149	0.116	0.161	0.138	0.17	0.131	0.179	0.156	0.189	0.089	0.144	0.16	0.126	0.12	0.144	0.169	0.136	0.132	0.166	0.191	0.176
	06:14:22	0.134	0.108	0.148	0.133	0.169	0.158	0.174	0.167	0.206	0.188	0.189	0.177	0.083	0.16	0.2	0.294	0.131	0.161	0.229	0.357	0.155	0.176	0.232	0.322	0.086	0.153	0.127	0.151	0.118	0.164	0.141	0.174	0.134	0.182	0.16	0.192	0.089	0.146	0.162	0.129	0.123	0.147	0.172	0.139	0.134	0.169	0.196	0.181
	06:29:22	0.131	0.107	0.15	0.135	0.17	0.16	0.178	0.17	0.211	0.193	0.192	0.181	0.082	0.163	0.204	0.298	0.133	0.165	0.235	0.364	0.157	0.177	0.237	0.329	0.086	0.156	0.129	0.152	0.117	0.167	0.143	0.176	0.136	0.185	0.162	0.195	0.089	0.148	0.169	0.13	0.125	0.148	0.176	0.139	0.135	0.172	0.2	0.185
	06:44:22	0.133	0.107	0.153	0.136	0.174	0.162	0.181	0.173	0.216	0.196	0.195	0.185	0.083	0.164	0.208	0.303	0.135	0.166	0.24	0.369	0.159	0.181	0.24	0.335	0.085	0.158	0.13	0.153	0.121	0.169	0.145	0.178	0.139	0.188	0.165	0.199	0.088	0.15	0.169	0.132	0.126	0.151	0.178	0.143	0.139	0.174	0.203	0.188
	06:59:22	0.133	0.107	0.156	0.138	0.175	0.164	0.185	0.176	0.22	0.198	0.2	0.187	0.083	0.168	0.212	0.308	0.137	0.169	0.245	0.372	0.163	0.183	0.245	0.352	0.085	0.161	0.131	0.155	0.121	0.172	0.147	0.18	0.14	0.191	0.166	0.202	0.088	0.152	0.172	0.135	0.128	0.152	0.181	0.147	0.141	0.177	0.207	0.192
	07:14:22	0.134	0.106	0.158	0.14	0.178	0.167	0.189	0.178	0.224	0.202	0.204	0.191	0.083	0.168	0.217	0.312	0.139	0.171	0.251	0.377	0.166	0.188	0.25	0.362	0.086	0.163	0.133	0.157	0.125	0.174	0.149	0.181	0.143	0.194	0.168	0.205	0.088	0.154	0.173	0.136	0.13	0.154	0.183	0.15	0.142	0.179	0.211	0.195
	07:29:22	0.135	0.107	0.159	0.141	0.18	0.169	0.192	0.182	0.226	0.205	0.205	0.192	0.083	0.171	0.221	0.316	0.14	0.173	0.256	0.381	0.168	0.191	0.255	0.371	0.085	0.165	0.134	0.157	0.125	0.176	0.151	0.184	0.144	0.196	0.171	0.208	0.088	0.156	0.175	0.138	0.132	0.155	0.185	0.151	0.144	0.182	0.213	0.199
	07:44:22	0.135	0.106	0.161	0.143	0.182	0.171	0.195	0.184	0.229	0.206	0.208	0.195	0.083	0.173	0.224	0.319	0.141	0.174	0.262	0.387	0.171	0.193	0.259	0.377	0.085	0.168	0.136	0.159	0.125	0.178	0.153	0.185	0.145	0.198	0.173	0.21	0.087	0.157	0.178	0.14	0.133	0.157	0.186	0.152	0.146	0.184	0.216	0.203
	07:59:22	0.141	0.106	0.164	0.144	0.188	0.173	0.199	0.186	0.236	0.208	0.21	0.198	0.083	0.173	0.228	0.322	0.144	0.177	0.266	0.389	0.174	0.196	0.264	0.379	0.085	0.17	0.137	0.16	0.126	0.179	0.155	0.188	0.147	0.199	0.176	0.212	0.086	0.159	0.178	0.142	0.136	0.159	0.187	0.156	0.148	0.187	0.216	0.206
	08:14:22	0.141	0.107	0.166	0.146	0.189	0.175	0.202	0.189	0.239	0.213	0.215	0.202	0.083	0.176	0.232	0.328	0.146	0.18	0.27	0.393	0.175	0.199	0.268	0.385	0.085	0.173	0.139	0.162	0.128	0.182	0.158	0.189	0.15	0.202	0.177	0.215	0.087	0.161	0.18	0.145	0.137	0.161	0.189	0.158	0.15	0.189	0.22	0.209
	08:29:22	0.139	0.107	0.168	0.148	0.191	0.176	0.205	0.19	0.24	0.213	0.217	0.205	0.082	0.178	0.236	0.329	0.147	0.182	0.277	0.396	0.177	0.201	0.273	0.389	0.084	0.175	0.14	0.163	0.13	0.184	0.158	0.192	0.151	0.204	0.18	0.217	0.086	0.163	0.182	0.146	0.139	0.163	0.192	0.157	0.15	0.192	0.224	0.213
	08:44:22	0.144	0.107	0.171	0.149	0.197	0.179	0.209	0.193	0.247	0.217	0.222	0.208	0.083	0.179	0.24	0.334	0.15	0.185	0.28	0.402	0.18	0.203	0.279	0.393	0.085	0.177	0.143	0.164	0.131	0.185	0.161	0.195	0.153	0.207	0.184	0.221	0.086	0.165	0.185	0.148	0.14	0.165	0.194	0.162	0.153	0.195	0.227	0.217
	08:59:22	0.141	0.107	0.173	0.151	0.197	0.181	0.211	0.194	0.248	0.22	0.225	0.21	0.082	0.181	0.244	0.337	0.15	0.187	0.286	0.405	0.183	0.205	0.282	0.394	0.085	0.182	0.143	0.165	0.134	0.188	0.161	0.193	0.155	0.208	0.183	0.22	0.085	0.167	0.188	0.149	0.143	0.167	0.196	0.165	0.155	0.198	0.23	0.219
	09:14:22	0.142	0.107	0.176	0.152	0.201	0.183	0.212	0.197	0.252	0.221	0.229	0.215	0.083	0.185	0.248	0.341	0.153	0.189	0.291	0.408	0.186	0.209	0.289	0.395	0.086	0.185	0.144	0.166	0.134	0.19	0.163	0.198	0.157	0.212	0.185	0.222	0.085	0.169	0.191	0.152	0.143	0.169	0.199	0.168	0.157	0.201	0.233	0.221
	09:29:22	0.142	0.108	0.179	0.155	0.202	0.185	0.216	0.197	0.253	0.224	0.233	0.216	0.083	0.188	0.253	0.344	0.154	0.191	0.296	0.414	0.187	0.21	0.292	0.399	0.085	0.19	0.146	0.168	0.136	0.192	0.165	0.2	0.16	0.215	0.19	0.225	0.085	0.171	0.194	0.155	0.144	0.171	0.202	0.169	0.158	0.201	0.237	0.225
	09:44:22	0.145	0.108	0.181	0.156	0.209	0.185	0.218	0.2	0.26	0.226	0.236	0.219	0.083	0.189	0.257	0.346	0.156	0.194	0.301	0.416	0.189	0.212	0.295	0.398	0.085	0.192	0.148	0.169	0.138	0.194	0.166	0.201	0.16	0.218	0.189	0.227	0.084	0.172	0.195	0.156	0.146	0.173	0.202	0.17	0.161	0.204	0.238	0.228
	09:59:22	0.144	0.108	0.184	0.158	0.208	0.189	0.222	0.202	0.259	0.229	0.239	0.221	0.083	0.191	0.262	0.35	0.158	0.196	0.306	0.42	0.188	0.215	0.298	0.4	0.085	0.197	0.149	0.17	0.138	0.198	0.169	0.204	0.162	0.221	0.191	0.23	0.085	0.175	0.197	0.157	0.148	0.174	0.205	0.172	0.163	0.206	0.242	0.231
	10:14:22	0.144	0.112	0.187	0.16	0.209	0.191	0.226	0.206	0.262	0.232	0.242	0.226	0.083	0.194	0.267	0.352	0.159	0.198	0.311	0.426	0.191	0.218	0.304	0.406	0.085	0.202	0.15	0.173	0.141	0.201	0.171	0.207	0.165	0.225	0.193	0.231	0.085	0.178	0.199	0.161	0.149	0.177	0.208	0.171	0.165	0.209	0.246	0.235
	10:29:22	0.145	0.113	0.19	0.162	0.212	0.193	0.228	0.21	0.264	0.237	0.243	0.229	0.083	0.197	0.272	0.355	0.161	0.201	0.318	0.427	0.195	0.22	0.31	0.409	0.085	0.207	0.152	0.174	0.141	0.204	0.173	0.208	0.168	0.227	0.195	0.236	0.085	0.18	0.201	0.163	0.151	0.179	0.21	0.176	0.167	0.212	0.249	0.237
	10:44:22	0.145	0.113	0.193	0.163	0.213	0.194	0.23	0.211	0.267	0.238	0.247	0.23	0.083	0.198	0.276	0.359	0.163	0.203	0.321	0.432	0.194	0.222	0.314	0.412	0.085	0.212	0.154	0.176	0.143	0.207	0.174	0.211	0.169	0.231	0.199	0.236	0.085	0.181	0.203	0.165	0.153	0.18	0.213	0.173	0.17	0.214	0.253	0.238
	10:59:22	0.145	0.111	0.194	0.165	0.215	0.196	0.234	0.214	0.27	0.242	0.25	0.234	0.083	0.201	0.281	0.362	0.165	0.204	0.326	0.436	0.197	0.226	0.318	0.419	0.085	0.216	0.156	0.176	0.144	0.21	0.177	0.214	0.171	0.234	0.199	0.238	0.085	0.183	0.205	0.167	0.155	0.183	0.215	0.181	0.171	0.217	0.254	0.241
	11:14:22	0.146	0.111	0.196	0.165	0.217	0.195	0.235	0.217	0.273	0.245	0.251	0.235	0.083	0.202	0.285	0.364	0.167	0.206	0.331	0.44	0.198	0.227	0.321	0.416	0.085	0.217	0.157	0.177	0.145	0.211	0.178	0.213	0.173	0.233	0.202	0.242	0.085	0.183	0.207	0.169	0.156	0.184	0.216	0.18	0.171	0.217	0.257	0.243
	11:29:22	0.148	0.113	0.197	0.167	0.219	0.197	0.237	0.219	0.277	0.246	0.254	0.236	0.083	0.201	0.289	0.368	0.168	0.206	0.336	0.444	0.201	0.229	0.327	0.417	0.084	0.221	0.158	0.178	0.145	0.212	0.18	0.216	0.176	0.235	0.203	0.243	0.085	0.186	0.208	0.171	0.157	0.186	0.219	0.182	0.174	0.221	0.259	0.246
	11:44:22	0.147	0.111	0.198	0.167	0.218	0.198	0.238	0.221	0.279	0.249	0.256	0.239	0.083	0.204	0.294	0.372	0.17	0.209	0.341	0.446	0.201	0.23	0.331	0.424	0.085	0.226	0.16	0.179	0.147	0.216	0.181	0.218	0.176	0.238	0.206	0.245	0.086	0.187	0.211	0.172	0.159	0.188	0.221	0.183	0.175	0.223	0.26	0.25
	11:59:22	0.147	0.111	0.198	0.169	0.218	0.198	0.239	0.223	0.279	0.252	0.26	0.241	0.083	0.206	0.298	0.373	0.17	0.21	0.343	0.449	0.203	0.23	0.334	0.425	0.086	0.231	0.16	0.181	0.152	0.218	0.183	0.219	0.177	0.241	0.208	0.248	0.085	0.188	0.214	0.174	0.16	0.189	0.224	0.184	0.176	0.225	0.263	0.253
	12:14:22	0.148	0.109	0.2	0.169	0.217	0.198	0.241	0.225	0.281	0.256	0.261	0.243	0.083	0.206	0.301	0.375	0.172	0.212	0.349	0.452	0.206	0.234	0.338	0.429	0.085	0.238	0.161	0.183	0.15	0.222	0.184	0.22	0.18	0.246	0.208	0.247	0.085	0.19	0.215	0.175	0.161	0.191	0.227	0.188	0.178	0.228	0.266	0.251
	12:29:22	0.148	0.109	0.2	0.17	0.217	0.199	0.243	0.227	0.282	0.256	0.265	0.245	0.083	0.208	0.306	0.375	0.172	0.213	0.354	0.455	0.209	0.236	0.34	0.435	0.085	0.242	0.164	0.183	0.151	0.226	0.185	0.221	0.181	0.251	0.212	0.249	0.085	0.191	0.218	0.177	0.161	0.193	0.229	0.188	0.18	0.23	0.268	0.253
	12:44:22	0.149	0.108	0.2	0.168	0.217	0.197	0.244	0.229	0.284	0.259	0.263	0.247	0.083	0.21	0.309	0.381	0.174	0.213	0.357	0.459	0.209	0.237	0.343	0.432	0.086	0.243	0.164	0.183	0.151	0.226	0.187	0.223	0.182	0.251	0.214	0.25	0.085	0.192	0.217	0.178	0.163	0.194	0.229	0.19	0.181	0.23	0.271	0.257
	12:59:22	0.148	0.109	0.2	0.169	0.213	0.197	0.245	0.23	0.284	0.261	0.265	0.249	0.083	0.21	0.314	0.382	0.175	0.214	0.36	0.459	0.211	0.24	0.349	0.437	0.085	0.246	0.164	0.184	0.154	0.231	0.187	0.225	0.185	0.253	0.214	0.254	0.085	0.194	0.219	0.18	0.164	0.195	0.233	0.192	0.183	0.232	0.273	0.259
	13:14:22	0.148	0.108	0.198	0.168	0.209	0.194	0.244	0.231	0.285	0.261	0.266	0.25	0.082	0.211	0.317	0.384	0.175	0.215	0.365	0.462	0.212	0.241	0.355	0.437	0.085	0.247	0.164	0.185	0.153	0.234	0.188	0.225	0.185	0.256	0.215	0.254	0.085	0.194	0.22	0.18	0.165	0.197	0.232	0.192	0.184	0.234	0.274	0.259
	13:29:22	0.149	0.106	0.197	0.166	0.206	0.191	0.246	0.233	0.288	0.263	0.268	0.253	0.082	0.211	0.32	0.384	0.176	0.215	0.368	0.466	0.214	0.243	0.359	0.436	0.085	0.246	0.165	0.185	0.153	0.234	0.191	0.226	0.186	0.257	0.217	0.255	0.085	0.195	0.222	0.182	0.165	0.198	0.234	0.194	0.185	0.236	0.277	0.264
	13:44:22	0.149	0.107	0.197	0.164	0.202	0.186	0.247	0.234	0.29	0.265	0.271	0.257	0.083	0.212	0.323	0.386	0.177	0.218	0.371	0.469	0.216	0.248	0.363	0.439	0.086	0.244	0.166	0.187	0.154	0.234	0.191	0.226	0.188	0.258	0.217	0.255	0.085	0.196	0.222	0.184	0.167	0.2	0.236	0.197	0.187	0.237	0.279	0.267
	13:59:22	0.149	0.105	0.195	0.163	0.196	0.183	0.246	0.233	0.29	0.266	0.271	0.257	0.083	0.213	0.326	0.388	0.178	0.218	0.375	0.47	0.216	0.249	0.367	0.441	0.085	0.248	0.168	0.185	0.154	0.238	0.192	0.228	0.188	0.263	0.219	0.254	0.085	0.197	0.224	0.185	0.167	0.201	0.237	0.197	0.188	0.24	0.28	0.269
	14:14:22	0.151	0.105	0.193	0.159	0.192	0.172	0.245	0.233	0.295	0.268	0.271	0.256	0.082	0.214	0.33	0.388	0.179	0.217	0.379	0.475	0.218	0.251	0.373	0.442	0.086	0.249	0.168	0.187	0.154	0.237	0.192	0.228	0.19	0.264	0.22	0.255	0.085	0.198	0.224	0.185	0.169	0.201	0.237	0.198	0.189	0.24	0.282	0.271
	14:29:22	0.149	0.105	0.19	0.155	0.184	0.166	0.243	0.235	0.294	0.271	0.271	0.259	0.083	0.214	0.335	0.39	0.179	0.218	0.382	0.476	0.22	0.252	0.374	0.446	0.085	0.253	0.168	0.187	0.158	0.244	0.194	0.229	0.191	0.271	0.221	0.258	0.085	0.198	0.226	0.186	0.17	0.203	0.239	0.2	0.19	0.242	0.284	0.272
	14:44:22	0.149	0.103	0.187	0.151	0.176	0.157	0.24	0.234	0.295	0.271	0.275	0.259	0.083	0.215	0.336	0.393	0.179	0.219	0.385	0.477	0.222	0.25	0.379	0.446	0.086	0.258	0.169	0.187	0.155	0.252	0.194	0.23	0.193	0.278	0.222	0.26	0.086	0.2	0.23	0.187	0.171	0.204	0.241	0.202	0.191	0.245	0.288	0.276
	14:59:22	0.149	0.103	0.183	0.146	0.171	0.148	0.236	0.235	0.296	0.275	0.275	0.262	0.083	0.216	0.339	0.395	0.18	0.221	0.388	0.48	0.223	0.251	0.381	0.448	0.085	0.253	0.168	0.188	0.157	0.249	0.195	0.23	0.194	0.272	0.224	0.264	0.086	0.2	0.229	0.189	0.173	0.204	0.243	0.202	0.193	0.245	0.289	0.278
	15:14:22	0.149	0.103	0.178	0.142	0.163	0.138	0.233	0.236	0.297	0.276	0.276	0.264	0.083	0.216	0.342	0.396	0.181	0.221	0.392	0.48	0.222	0.255	0.384	0.45	0.085	0.256	0.171	0.19	0.156	0.255	0.197	0.232	0.192	0.276	0.226	0.263	0.086	0.201	0.233	0.189	0.175	0.206	0.246	0.2	0.193	0.248	0.29	0.279
	15:29:22	0.15	0.103	0.176	0.136	0.156	0.131	0.228	0.237	0.293	0.277	0.278	0.265	0.084	0.217	0.344	0.397	0.182	0.223	0.393	0.482	0.225	0.255	0.385	0.452	0.085	0.261	0.171	0.19	0.159	0.265	0.198	0.234	0.192	0.284	0.227	0.262	0.086	0.202	0.234	0.191	0.177	0.206	0.248	0.201	0.194	0.251	0.294	0.277
	15:44:22	0.15	0.102	0.171	0.132	0.153	0.124	0.223	0.236	0.295	0.278	0.281	0.265	0.083	0.216	0.346	0.398	0.183	0.223	0.398	0.486	0.225	0.256	0.388	0.454	0.086	0.259	0.17	0.19	0.158	0.261	0.198	0.233	0.194	0.281	0.226	0.266	0.086	0.202	0.234	0.19	0.177	0.207	0.249	0.202	0.196	0.251	0.296	0.28
	15:59:22	0.151	0.102	0.168	0.126	0.15	0.118	0.217	0.236	0.295	0.279	0.283	0.267	0.083	0.219	0.349	0.399	0.183	0.224	0.401	0.487	0.227	0.26	0.392	0.455	0.086	0.258	0.173	0.19	0.158	0.261	0.199	0.234	0.194	0.281	0.229	0.269	0.086	0.203	0.235	0.192	0.178	0.207	0.25	0.205	0.197	0.251	0.298	0.28
	16:14:22	0.15	0.102	0.164	0.121	0.146	0.115	0.213	0.237	0.296	0.281	0.283	0.27	0.084	0.22	0.353	0.401	0.184	0.225	0.405	0.49	0.228	0.262	0.394	0.458	0.085	0.259	0.172	0.191	0.16	0.271	0.2	0.235	0.196	0.288	0.229	0.269	0.086	0.204	0.238	0.193	0.179	0.209	0.252	0.203	0.197	0.254	0.301	0.278
	16:29:22	0.15	0.102	0.161	0.117	0.146	0.11	0.207	0.236	0.297	0.281	0.287	0.272	0.084	0.22	0.358	0.404	0.183	0.225	0.407	0.492	0.225	0.26	0.399	0.458	0.085	0.261	0.173	0.191	0.158	0.276	0.2	0.237	0.196	0.292	0.231	0.27	0.086	0.204	0.239	0.193	0.179	0.21	0.253	0.204	0.2	0.255	0.302	0.279
	16:44:22	0.15	0.102	0.158	0.113	0.144	0.108	0.201	0.234	0.297	0.282	0.29	0.273	0.083	0.22	0.362	0.405	0.183	0.226	0.413	0.492	0.223	0.261	0.403	0.459	0.085	0.259	0.173	0.191	0.158	0.272	0.201	0.237	0.196	0.288	0.234	0.271	0.086	0.205	0.242	0.194	0.179	0.21	0.255	0.207	0.198	0.254	0.306	0.281
	16:59:22	0.151	0.102	0.156	0.11	0.145	0.108	0.196	0.233	0.298	0.282	0.288	0.275	0.083	0.221	0.364	0.404	0.183	0.226	0.418	0.496	0.225	0.263	0.409	0.462	0.085	0.265	0.172	0.192	0.162	0.281	0.201	0.238	0.198	0.296	0.231	0.273	0.086	0.207	0.244	0.193	0.179	0.212	0.257	0.207	0.2	0.259	0.306	0.285
	17:14:22	0.151	0.102	0.153	0.108	0.145	0.107	0.192	0.234	0.298	0.284	0.288	0.276	0.083	0.222	0.366	0.405	0.183	0.227	0.423	0.498	0.223	0.265	0.408	0.464	0.085	0.267	0.172	0.192	0.162	0.286	0.202	0.239	0.198	0.3	0.234	0.269	0.086	0.207	0.245	0.194	0.181	0.214	0.258	0.207	0.202	0.262	0.306	0.287
	17:29:22	0.152	0.102	0.149	0.106	0.145	0.107	0.186	0.233	0.298	0.285	0.288	0.276	0.083	0.221	0.369	0.409	0.184	0.228	0.427	0.498	0.229	0.264	0.416	0.464	0.085	0.27	0.173	0.193	0.162	0.29	0.203	0.239	0.199	0.302	0.234	0.274	0.086	0.209	0.247	0.195	0.18	0.213	0.26	0.209	0.202	0.264	0.311	0.289
	17:44:22	0.153	0.102	0.148	0.105	0.145	0.107	0.183	0.231	0.299	0.288	0.289	0.278	0.084	0.222	0.372	0.409	0.185	0.23	0.43	0.501	0.227	0.264	0.422	0.466	0.085	0.273	0.174	0.193	0.158	0.294	0.203	0.24	0.201	0.305	0.232	0.276	0.086	0.21	0.248	0.197	0.184	0.215	0.261	0.207	0.203	0.268	0.313	0.289
	17:59:22	0.154	0.102	0.147	0.103	0.145	0.107	0.179	0.23	0.3	0.287	0.287	0.279	0.083	0.222	0.376	0.408	0.186	0.229	0.432	0.501	0.228	0.267	0.416	0.468	0.085	0.274	0.174	0.194	0.162	0.296	0.204	0.24	0.2	0.307	0.233	0.274	0.086	0.211	0.25	0.198	0.183	0.216	0.262	0.209	0.203	0.27	0.313	0.291
	18:14:22	0.155	0.102	0.145	0.103	0.145	0.106	0.175	0.229	0.3	0.291	0.293	0.273	0.083	0.223	0.379	0.411	0.186	0.23	0.437	0.503	0.232	0.268	0.423	0.469	0.085	0.276	0.175	0.195	0.158	0.289	0.205	0.24	0.203	0.306	0.233	0.277	0.086	0.211	0.25	0.198	0.182	0.216	0.263	0.211	0.204	0.27	0.315	0.294
	18:29:22	0.154	0.103	0.143	0.102	0.146	0.107	0.17	0.227	0.301	0.293	0.293	0.282	0.084	0.224	0.384	0.414	0.187	0.232	0.437	0.508	0.23	0.27	0.423	0.47	0.086	0.279	0.176	0.195	0.162	0.293	0.206	0.243	0.204	0.309	0.236	0.277	0.086	0.214	0.252	0.2	0.184	0.217	0.264	0.212	0.206	0.276	0.316	0.296
	18:44:22	0.154	0.103	0.143	0.102	0.145	0.107	0.166	0.224	0.301	0.294	0.292	0.278	0.084	0.224	0.384	0.413	0.187	0.232	0.438	0.508	0.235	0.271	0.421	0.472	0.085	0.281	0.175	0.196	0.163	0.295	0.207	0.243	0.205	0.308	0.238	0.28	0.086	0.213	0.252	0.201	0.184	0.219	0.266	0.212	0.208	0.278	0.32	0.296
	18:59:22	0.153	0.102	0.141	0.101	0.144	0.106	0.164	0.222	0.303	0.294	0.293	0.279	0.083	0.224	0.384	0.417	0.186	0.233	0.445	0.508	0.233	0.27	0.428	0.474	0.086	0.283	0.176	0.196	0.163	0.288	0.208	0.244	0.205	0.305	0.238	0.283	0.086	0.214	0.253	0.2	0.185	0.219	0.266	0.213	0.208	0.278	0.32	0.298
	19:14:22	0.155	0.103	0.14	0.101	0.145	0.106	0.16	0.219	0.304	0.298	0.296	0.285	0.084	0.225	0.387	0.418	0.189	0.234	0.437	0.511	0.235	0.275	0.428	0.475	0.086	0.285	0.176	0.197	0.165	0.285	0.209	0.245	0.207	0.303	0.24	0.283	0.086	0.216	0.254	0.203	0.185	0.221	0.268	0.214	0.208	0.279	0.322	0.3
	19:29:22	0.153	0.105	0.14	0.101	0.145	0.107	0.157	0.215	0.304	0.297	0.297	0.286	0.084	0.225	0.389	0.417	0.19	0.234	0.435	0.512	0.236	0.275	0.43	0.475	0.086	0.289	0.176	0.198	0.164	0.295	0.21	0.247	0.209	0.31	0.24	0.284	0.086	0.218	0.257	0.205	0.186	0.222	0.27	0.212	0.208	0.284	0.325	0.301
	19:44:22	0.154	0.103	0.139	0.1	0.144	0.106	0.154	0.211	0.305	0.301	0.297	0.286	0.084	0.224	0.394	0.422	0.189	0.235	0.439	0.514	0.238	0.277	0.431	0.481	0.084	0.291	0.178	0.198	0.165	0.289	0.21	0.247	0.208	0.309	0.245	0.287	0.086	0.22	0.257	0.205	0.187	0.221	0.271	0.216	0.21	0.284	0.323	0.303
	19:59:22	0.153	0.104	0.139	0.101	0.145	0.106	0.152	0.207	0.305	0.299	0.3	0.285	0.084	0.226	0.396	0.422	0.19	0.237	0.443	0.518	0.236	0.273	0.436	0.481	0.085	0.294	0.179	0.199	0.164	0.295	0.21	0.249	0.206	0.317	0.24	0.288	0.086	0.224	0.259	0.204	0.188	0.221	0.272	0.215	0.212	0.286	0.327	0.302
	20:14:22	0.153	0.105	0.138	0.101	0.145	0.107	0.15	0.201	0.306	0.301	0.3	0.286	0.084	0.229	0.401	0.425	0.192	0.239	0.448	0.519	0.236	0.275	0.432	0.482	0.086	0.294	0.18	0.201	0.166	0.295	0.212	0.25	0.207	0.317	0.246	0.289	0.086	0.227	0.262	0.206	0.189	0.225	0.274	0.217	0.214	0.287	0.328	0.306
	20:29:22	0.154	0.104	0.137	0.101	0.146	0.106	0.15	0.193	0.306	0.305	0.305	0.29	0.084	0.228	0.406	0.428	0.192	0.239	0.452	0.522	0.235	0.277	0.435	0.486	0.085	0.296	0.18	0.201	0.164	0.292	0.212	0.249	0.208	0.317	0.246	0.287	0.086	0.23	0.262	0.207	0.19	0.224	0.276	0.218	0.215	0.286	0.327	0.308
	20:44:22	0.152	0.103	0.137	0.1	0.145	0.106	0.148	0.189	0.306	0.303	0.302	0.293	0.083	0.229	0.404	0.427	0.193	0.24	0.451	0.523	0.236	0.277	0.438	0.487	0.085	0.297	0.18	0.201	0.17	0.29	0.213	0.251	0.209	0.321	0.247	0.266	0.086	0.233	0.261	0.203	0.192	0.226	0.276	0.218	0.216	0.289	0.33	0.308
	20:59:22	0.152	0.103	0.137	0.101	0.145	0.106	0.148	0.184	0.308	0.307	0.301	0.292	0.083	0.229	0.407	0.428	0.194	0.241	0.456	0.525	0.236	0.277	0.428	0.492	0.086	0.297	0.179	0.201	0.168	0.289	0.215	0.252	0.211	0.323	0.249	0.267	0.086	0.236	0.261	0.208	0.191	0.228	0.278	0.219	0.218	0.291	0.331	0.312
	21:14:22	0.152	0.104	0.136	0.1	0.146	0.106	0.147	0.176	0.305	0.308	0.301	0.295	0.083	0.228	0.408	0.429	0.193	0.24	0.466	0.527	0.238	0.276	0.437	0.49	0.086	0.299	0.178	0.201	0.17	0.295	0.216	0.252	0.211	0.329	0.251	0.267	0.086	0.24	0.264	0.208	0.191	0.229	0.277	0.22	0.217	0.29	0.332	0.311
	21:29:22	0.152	0.104	0.136	0.101	0.147	0.106	0.148	0.171	0.305	0.309	0.301	0.3	0.084	0.23	0.41	0.432	0.195	0.243	0.469	0.53	0.238	0.278	0.441	0.496	0.086	0.3	0.18	0.201	0.169	0.301	0.217	0.253	0.212	0.335	0.252	0.268	0.086	0.247	0.264	0.209	0.193	0.231	0.279	0.222	0.218	0.295	0.337	0.313
	21:44:22	0.151	0.105	0.135	0.1	0.147	0.107	0.148	0.163	0.306	0.308	0.297	0.301	0.083	0.23	0.41	0.433	0.194	0.244	0.472	0.529	0.232	0.281	0.45	0.495	0.086	0.302	0.182	0.202	0.172	0.308	0.218	0.255	0.214	0.338	0.251	0.27	0.086	0.25	0.267	0.208	0.193	0.231	0.282	0.222	0.219	0.288	0.336	0.314
	21:59:22	0.152	0.105	0.135	0.101	0.147	0.107	0.148	0.156	0.307	0.308	0.297	0.294	0.083	0.23	0.407	0.433	0.193	0.244	0.472	0.53	0.234	0.283	0.454	0.497	0.086	0.301	0.181	0.202	0.17	0.312	0.217	0.255	0.213	0.338	0.254	0.27	0.086	0.25	0.268	0.211	0.192	0.233	0.283	0.223	0.219	0.292	0.338	0.318
	22:14:22	0.151	0.105	0.134	0.101	0.147	0.107	0.148	0.145	0.306	0.308	0.299	0.295	0.084	0.231	0.408	0.435	0.195	0.245	0.473	0.532	0.234	0.281	0.456	0.497	0.086	0.301	0.18	0.203	0.171	0.319	0.219	0.256	0.213	0.343	0.254	0.27	0.086	0.253	0.271	0.21	0.195	0.235	0.283	0.221	0.222	0.297	0.34	0.317
	22:29:22	0.152	0.105	0.134	0.1	0.147	0.107	0.147	0.134	0.304	0.308	0.301	0.296	0.083	0.231	0.409	0.433	0.194	0.244	0.479	0.531	0.233	0.282	0.459	0.5	0.085	0.3	0.181	0.203	0.172	0.318	0.22	0.257	0.212	0.342	0.257	0.272	0.086	0.25	0.269	0.212	0.194	0.235	0.282	0.224	0.223	0.297	0.338	0.31
	22:44:22	0.151	0.105	0.135	0.1	0.146	0.107	0.147	0.127	0.302	0.308	0.302	0.298	0.084	0.232	0.41	0.435	0.195	0.245	0.484	0.533	0.234	0.283	0.462	0.502	0.085	0.301	0.18	0.202	0.172	0.32	0.221	0.256	0.215	0.344	0.257	0.272	0.086	0.25	0.271	0.212	0.193	0.236	0.286	0.225	0.223	0.304	0.344	0.313
	22:59:22	0.15	0.104	0.134	0.1	0.147	0.106	0.147	0.121	0.301	0.301	0.301	0.3	0.084	0.233	0.414	0.436	0.195	0.246	0.486	0.536	0.236	0.282	0.46	0.503	0.086	0.304	0.18	0.203	0.173	0.322	0.221	0.258	0.217	0.348	0.251	0.272	0.086	0.256	0.272	0.21	0.195	0.237	0.287	0.222	0.225	0.322	0.34	0.313
	23:14:22	0.151	0.105	0.134	0.1	0.147	0.107	0.147	0.118	0.297	0.304	0.304	0.301	0.084	0.233	0.41	0.438	0.196	0.247	0.491	0.539	0.237	0.285	0.466	0.505	0.086	0.306	0.182	0.203	0.172	0.33	0.222	0.26	0.216	0.35	0.251	0.275	0.086	0.256	0.273	0.213	0.196	0.238	0.288	0.225	0.225	0.32	0.34	0.314
	23:29:22	0.15	0.104	0.134	0.1	0.148	0.107	0.147	0.113	0.294	0.303	0.304	0.303	0.084	0.232	0.413	0.438	0.196	0.247	0.493	0.539	0.238	0.284	0.462	0.508	0.086	0.304	0.182	0.204	0.172	0.324	0.222	0.26	0.217	0.349	0.252	0.274	0.086	0.261	0.272	0.213	0.197	0.239	0.289	0.227	0.226	0.341	0.342	0.316
	23:44:22	0.152	0.104	0.134	0.1	0.147	0.107	0.147	0.112	0.29	0.303	0.306	0.302	0.084	0.233	0.412	0.44	0.196	0.247	0.499	0.541	0.238	0.287	0.469	0.508	0.086	0.306	0.183	0.204	0.172	0.331	0.223	0.261	0.216	0.353	0.251	0.276	0.086	0.261	0.275	0.215	0.196	0.241	0.29	0.224	0.228	0.337	0.344	0.317
	23:59:22	0.151	0.104	0.134	0.1	0.147	0.107	0.147	0.11	0.287	0.303	0.307	0.303	0.084	0.232	0.413	0.442	0.195	0.248	0.502	0.544	0.239	0.289	0.467	0.508	0.086	0.307	0.183	0.205	0.174	0.337	0.224	0.262	0.219	0.355	0.254	0.276	0.086	0.263	0.275	0.216	0.196	0.242	0.291	0.226	0.229	0.337	0.34	0.318
	1 day, 0:14:22	0.151	0.104	0.134	0.1	0.147	0.107	0.146	0.109	0.281	0.301	0.31	0.304	0.084	0.232	0.414	0.442	0.197	0.248	0.505	0.546	0.24	0.288	0.465	0.512	0.086	0.307	0.183	0.205	0.173	0.338	0.225	0.264	0.218	0.355	0.253	0.279	0.086	0.266	0.277	0.217	0.198	0.242	0.291	0.228	0.23	0.347	0.343	0.319
	1 day, 0:29:22	0.15	0.104	0.134	0.1	0.148	0.107	0.146	0.106	0.272	0.302	0.308	0.304	0.084	0.233	0.414	0.444	0.196	0.248	0.506	0.546	0.238	0.289	0.463	0.512	0.086	0.305	0.183	0.205	0.176	0.336	0.225	0.262	0.218	0.356	0.256	0.277	0.086	0.284	0.274	0.216	0.199	0.244	0.293	0.231	0.231	0.369	0.345	0.315
	1 day, 0:44:22	0.15	0.105	0.134	0.099	0.148	0.107	0.146	0.106	0.265	0.301	0.308	0.306	0.084	0.231	0.413	0.444	0.197	0.249	0.509	0.546	0.242	0.291	0.464	0.512	0.086	0.306	0.182	0.205	0.175	0.342	0.224	0.262	0.219	0.359	0.255	0.279	0.086	0.281	0.277	0.217	0.199	0.246	0.294	0.227	0.229	0.365	0.346	0.317
	1 day, 0:59:22	0.15	0.106	0.133	0.099	0.148	0.108	0.146	0.105	0.255	0.3	0.309	0.303	0.083	0.232	0.412	0.444	0.196	0.249	0.509	0.546	0.24	0.287	0.463	0.514	0.086	0.303	0.183	0.204	0.175	0.344	0.225	0.262	0.219	0.358	0.254	0.279	0.086	0.285	0.28	0.217	0.198	0.247	0.295	0.23	0.232	0.373	0.346	0.313
	1 day, 1:14:22	0.15	0.106	0.133	0.099	0.148	0.107	0.146	0.105	0.25	0.302	0.307	0.304	0.084	0.23	0.411	0.444	0.196	0.249	0.51	0.549	0.239	0.292	0.459	0.514	0.086	0.301	0.182	0.205	0.176	0.345	0.225	0.262	0.219	0.358	0.255	0.279	0.086	0.292	0.278	0.217	0.2	0.25	0.295	0.231	0.231	0.379	0.346	0.315
	1 day, 1:29:22	0.149	0.107	0.133	0.098	0.147	0.107	0.145	0.103	0.245	0.302	0.308	0.303	0.084	0.229	0.413	0.445	0.196	0.25	0.513	0.552	0.24	0.295	0.462	0.514	0.086	0.298	0.183	0.206	0.174	0.342	0.225	0.263	0.218	0.357	0.256	0.282	0.086	0.303	0.278	0.217	0.197	0.251	0.295	0.226	0.232	0.384	0.349	0.315
	1 day, 1:44:22	0.151	0.107	0.133	0.099	0.148	0.108	0.146	0.105	0.239	0.301	0.306	0.307	0.084	0.227	0.412	0.445	0.197	0.251	0.514	0.551	0.239	0.288	0.46	0.517	0.086	0.298	0.182	0.205	0.174	0.347	0.225	0.263	0.22	0.361	0.257	0.281	0.086	0.308	0.282	0.217	0.198	0.253	0.299	0.229	0.23	0.396	0.349	0.316
	1 day, 1:59:22	0.151	0.107	0.133	0.099	0.148	0.108	0.145	0.105	0.235	0.301	0.308	0.309	0.084	0.227	0.413	0.447	0.196	0.249	0.516	0.551	0.239	0.292	0.46	0.52	0.085	0.297	0.182	0.205	0.176	0.348	0.225	0.263	0.22	0.36	0.258	0.28	0.086	0.313	0.282	0.217	0.199	0.253	0.3	0.229	0.232	0.399	0.351	0.319
	1 day, 2:14:22	0.15	0.108	0.133	0.098	0.148	0.107	0.145	0.103	0.233	0.303	0.31	0.311	0.084	0.228	0.413	0.446	0.196	0.25	0.517	0.555	0.24	0.293	0.47	0.521	0.085	0.296	0.182	0.206	0.172	0.345	0.225	0.264	0.221	0.361	0.259	0.284	0.086	0.314	0.281	0.216	0.199	0.252	0.299	0.227	0.234	0.396	0.351	0.321
	1 day, 2:29:22	0.15	0.108	0.133	0.098	0.148	0.108	0.145	0.102	0.23	0.301	0.309	0.309	0.084	0.229	0.417	0.448	0.196	0.251	0.52	0.556	0.242	0.292	0.471	0.524	0.086	0.298	0.182	0.205	0.175	0.346	0.227	0.264	0.221	0.365	0.259	0.282	0.086	0.318	0.282	0.217	0.197	0.257	0.3	0.225	0.233	0.415	0.354	0.32
	1 day, 2:44:22	0.153	0.108	0.133	0.098	0.148	0.108	0.146	0.104	0.224	0.301	0.312	0.315	0.084	0.227	0.416	0.45	0.197	0.25	0.521	0.559	0.243	0.296	0.466	0.526	0.086	0.299	0.182	0.205	0.177	0.35	0.228	0.263	0.223	0.371	0.264	0.287	0.086	0.32	0.286	0.217	0.199	0.259	0.302	0.229	0.236	0.416	0.355	0.32
	1 day, 2:59:22	0.152	0.109	0.133	0.098	0.149	0.108	0.145	0.103	0.222	0.298	0.314	0.315	0.084	0.228	0.416	0.451	0.197	0.252	0.522	0.56	0.244	0.298	0.472	0.528	0.086	0.302	0.183	0.204	0.176	0.351	0.229	0.262	0.225	0.372	0.263	0.285	0.086	0.316	0.285	0.215	0.201	0.266	0.301	0.229	0.238	0.412	0.36	0.32
	1 day, 3:14:22	0.155	0.108	0.133	0.098	0.149	0.109	0.145	0.105	0.221	0.3	0.316	0.315	0.084	0.228	0.419	0.452	0.196	0.252	0.526	0.563	0.241	0.295	0.469	0.531	0.086	0.302	0.183	0.205	0.176	0.357	0.232	0.263	0.223	0.375	0.266	0.287	0.086	0.307	0.289	0.22	0.203	0.264	0.305	0.233	0.237	0.416	0.363	0.322
	1 day, 3:29:22	0.157	0.109	0.133	0.099	0.15	0.11	0.146	0.107	0.221	0.298	0.322	0.318	0.085	0.229	0.42	0.453	0.198	0.255	0.526	0.566	0.244	0.298	0.47	0.533	0.086	0.303	0.183	0.207	0.179	0.359	0.234	0.261	0.225	0.378	0.269	0.29	0.087	0.3	0.293	0.22	0.202	0.267	0.307	0.233	0.24	0.417	0.364	0.325
	1 day, 3:44:22	0.157	0.109	0.133	0.099	0.15	0.109	0.145	0.106	0.217	0.297	0.317	0.32	0.084	0.229	0.423	0.454	0.199	0.253	0.53	0.569	0.243	0.296	0.479	0.536	0.086	0.304	0.183	0.207	0.179	0.358	0.236	0.263	0.224	0.38	0.269	0.292	0.086	0.308	0.293	0.221	0.206	0.267	0.307	0.231	0.242	0.424	0.365	0.324
	1 day, 3:59:22	0.16	0.109	0.133	0.099	0.15	0.109	0.145	0.107	0.211	0.296	0.315	0.32	0.084	0.23	0.426	0.457	0.198	0.255	0.53	0.569	0.245	0.299	0.477	0.538	0.086	0.309	0.185	0.21	0.18	0.365	0.236	0.263	0.226	0.384	0.27	0.288	0.086	0.304	0.299	0.221	0.205	0.271	0.311	0.234	0.245	0.435	0.367	0.325
	1 day, 4:14:22	0.159	0.111	0.134	0.099	0.15	0.109	0.145	0.108	0.213	0.297	0.314	0.323	0.085	0.231	0.427	0.459	0.2	0.256	0.533	0.574	0.245	0.297	0.483	0.539	0.086	0.309	0.188	0.21	0.183	0.365	0.236	0.265	0.227	0.384	0.271	0.295	0.086	0.316	0.297	0.223	0.208	0.278	0.309	0.235	0.243	0.452	0.368	0.326
	1 day, 4:29:22	0.164	0.11	0.133	0.099	0.151	0.109	0.145	0.109	0.211	0.298	0.32	0.321	0.085	0.232	0.434	0.46	0.202	0.258	0.536	0.574	0.246	0.299	0.485	0.54	0.086	0.312	0.189	0.212	0.184	0.37	0.238	0.266	0.231	0.392	0.267	0.289	0.087	0.31	0.303	0.225	0.208	0.277	0.312	0.234	0.245	0.454	0.368	0.329
	1 day, 4:44:22	0.162	0.108	0.133	0.099	0.151	0.109	0.145	0.108	0.209	0.303	0.319	0.328	0.084	0.234	0.436	0.462	0.203	0.258	0.535	0.578	0.247	0.301	0.491	0.541	0.086	0.317	0.19	0.214	0.185	0.371	0.239	0.263	0.231	0.392	0.268	0.292	0.086	0.323	0.299	0.225	0.211	0.296	0.309	0.232	0.247	0.458	0.369	0.331
	1 day, 4:59:22	0.166	0.107	0.133	0.099	0.151	0.11	0.145	0.11	0.206	0.301	0.323	0.33	0.085	0.234	0.44	0.465	0.207	0.259	0.537	0.578	0.248	0.304	0.492	0.544	0.086	0.32	0.191	0.215	0.186	0.375	0.236	0.262	0.23	0.396	0.268	0.291	0.086	0.319	0.299	0.227	0.211	0.288	0.306	0.235	0.25	0.445	0.368	0.332
	1 day, 5:14:22	0.169	0.106	0.133	0.099	0.151	0.11	0.145	0.11	0.202	0.301	0.325	0.333	0.084	0.236	0.444	0.466	0.201	0.259	0.539	0.584	0.248	0.302	0.495	0.547	0.086	0.32	0.192	0.216	0.186	0.376	0.238	0.268	0.231	0.398	0.271	0.278	0.087	0.308	0.298	0.227	0.212	0.287	0.307	0.239	0.251	0.444	0.362	0.336
	1 day, 5:29:22	0.166	0.107	0.133	0.099	0.151	0.109	0.144	0.109	0.2	0.299	0.325	0.317	0.083	0.235	0.446	0.467	0.204	0.258	0.541	0.582	0.249	0.302	0.501	0.547	0.086	0.323	0.193	0.216	0.186	0.378	0.236	0.266	0.233	0.397	0.27	0.28	0.086	0.317	0.298	0.228	0.214	0.308	0.307	0.238	0.251	0.464	0.361	0.335
	1 day, 5:44:22	0.17	0.107	0.133	0.099	0.152	0.109	0.145	0.11	0.201	0.298	0.328	0.318	0.085	0.235	0.451	0.468	0.208	0.26	0.544	0.586	0.25	0.303	0.506	0.549	0.086	0.323	0.194	0.217	0.188	0.381	0.237	0.271	0.234	0.401	0.273	0.281	0.086	0.311	0.3	0.229	0.215	0.303	0.307	0.238	0.249	0.453	0.356	0.337
	1 day, 5:59:22	0.168	0.108	0.133	0.099	0.151	0.109	0.145	0.109	0.197	0.301	0.328	0.308	0.084	0.236	0.454	0.469	0.206	0.258	0.546	0.587	0.25	0.303	0.512	0.55	0.086	0.324	0.194	0.217	0.189	0.382	0.239	0.27	0.23	0.399	0.274	0.28	0.086	0.321	0.299	0.23	0.214	0.317	0.307	0.241	0.249	0.466	0.359	0.337
	1 day, 6:14:22	0.171	0.108	0.133	0.099	0.151	0.109	0.145	0.11	0.194	0.296	0.324	0.321	0.085	0.236	0.46	0.471	0.208	0.26	0.548	0.59	0.252	0.306	0.515	0.552	0.086	0.327	0.194	0.218	0.189	0.385	0.234	0.27	0.232	0.398	0.275	0.28	0.087	0.317	0.299	0.231	0.219	0.312	0.307	0.239	0.254	0.46	0.359	0.339
	1 day, 6:29:22	0.169	0.108	0.133	0.099	0.151	0.109	0.144	0.108	0.191	0.299	0.329	0.315	0.084	0.237	0.461	0.473	0.208	0.261	0.548	0.59	0.251	0.303	0.52	0.554	0.086	0.33	0.194	0.219	0.19	0.386	0.235	0.272	0.232	0.399	0.276	0.284	0.086	0.333	0.304	0.233	0.216	0.325	0.307	0.239	0.253	0.478	0.369	0.345
	1 day, 6:44:22	0.169	0.11	0.133	0.099	0.151	0.109	0.145	0.107	0.188	0.301	0.327	0.318	0.085	0.237	0.466	0.475	0.208	0.26	0.551	0.594	0.253	0.307	0.523	0.557	0.086	0.333	0.196	0.22	0.191	0.39	0.238	0.271	0.236	0.4	0.276	0.281	0.086	0.34	0.299	0.234	0.218	0.333	0.31	0.246	0.255	0.479	0.365	0.343
	1 day, 6:59:22	0.172	0.11	0.132	0.099	0.152	0.11	0.145	0.107	0.186	0.299	0.326	0.319	0.084	0.237	0.47	0.475	0.21	0.261	0.55	0.591	0.257	0.308	0.53	0.559	0.086	0.335	0.197	0.221	0.194	0.392	0.238	0.273	0.233	0.404	0.278	0.277	0.086	0.329	0.299	0.235	0.222	0.332	0.31	0.245	0.254	0.469	0.365	0.341
	1 day, 7:14:22	0.175	0.11	0.133	0.099	0.152	0.11	0.145	0.108	0.181	0.297	0.331	0.314	0.084	0.239	0.475	0.477	0.208	0.262	0.552	0.594	0.257	0.307	0.534	0.56	0.086	0.335	0.198	0.221	0.193	0.392	0.239	0.277	0.235	0.406	0.279	0.28	0.087	0.33	0.301	0.236	0.221	0.333	0.312	0.247	0.255	0.476	0.367	0.347
	1 day, 7:29:22	0.175	0.11	0.133	0.099	0.152	0.109	0.145	0.107	0.18	0.296	0.329	0.318	0.084	0.238	0.478	0.479	0.21	0.261	0.555	0.595	0.259	0.308	0.539	0.561	0.086	0.337	0.199	0.222	0.195	0.394	0.24	0.274	0.236	0.402	0.281	0.282	0.086	0.329	0.303	0.238	0.223	0.331	0.315	0.245	0.256	0.488	0.371	0.338
	1 day, 7:44:22	0.178	0.11	0.132	0.099	0.152	0.109	0.145	0.108	0.178	0.298	0.332	0.311	0.084	0.239	0.482	0.481	0.211	0.263	0.557	0.599	0.26	0.305	0.545	0.564	0.086	0.339	0.194	0.223	0.194	0.396	0.241	0.273	0.238	0.407	0.284	0.284	0.086	0.326	0.302	0.239	0.222	0.34	0.316	0.247	0.258	0.475	0.371	0.34
	1 day, 7:59:22	0.179	0.11	0.133	0.099	0.153	0.109	0.145	0.109	0.175	0.299	0.332	0.312	0.085	0.24	0.486	0.483	0.212	0.263	0.56	0.6	0.259	0.305	0.55	0.565	0.085	0.34	0.195	0.223	0.196	0.395	0.241	0.278	0.239	0.408	0.283	0.283	0.087	0.325	0.305	0.24	0.227	0.343	0.32	0.248	0.257	0.46	0.372	0.342
	1 day, 8:14:22	0.177	0.111	0.132	0.099	0.153	0.109	0.145	0.108	0.173	0.297	0.334	0.31	0.084	0.238	0.488	0.484	0.212	0.261	0.56	0.599	0.263	0.309	0.554	0.561	0.084	0.343	0.195	0.223	0.196	0.398	0.242	0.279	0.241	0.406	0.284	0.285	0.087	0.333	0.309	0.241	0.225	0.337	0.317	0.246	0.256	0.489	0.371	0.337
	1 day, 8:29:22	0.18	0.11	0.132	0.099	0.153	0.109	0.145	0.108	0.172	0.296	0.332	0.309	0.084	0.24	0.492	0.485	0.212	0.262	0.562	0.6	0.261	0.315	0.55	0.564	0.084	0.344	0.196	0.224	0.198	0.4	0.244	0.279	0.24	0.413	0.278	0.283	0.086	0.328	0.309	0.242	0.228	0.345	0.322	0.251	0.262	0.482	0.376	0.336
	1 day, 8:44:22	0.178	0.111	0.133	0.1	0.153	0.109	0.145	0.108	0.17	0.294	0.33	0.322	0.084	0.24	0.496	0.487	0.215	0.264	0.566	0.604	0.263	0.31	0.555	0.566	0.084	0.347	0.197	0.225	0.202	0.403	0.245	0.28	0.241	0.41	0.282	0.28	0.087	0.346	0.31	0.244	0.229	0.344	0.316	0.248	0.265	0.505	0.37	0.336
	1 day, 8:59:22	0.181	0.109	0.132	0.099	0.154	0.109	0.146	0.109	0.17	0.293	0.33	0.302	0.084	0.24	0.5	0.488	0.215	0.263	0.568	0.609	0.262	0.311	0.558	0.568	0.084	0.346	0.198	0.226	0.199	0.406	0.244	0.28	0.241	0.414	0.281	0.27	0.087	0.342	0.308	0.243	0.229	0.352	0.321	0.248	0.265	0.506	0.375	0.335
	1 day, 9:14:22	0.179	0.109	0.132	0.099	0.153	0.11	0.145	0.11	0.168	0.289	0.333	0.293	0.085	0.24	0.503	0.489	0.214	0.263	0.569	0.597	0.266	0.312	0.563	0.567	0.083	0.349	0.199	0.226	0.2	0.403	0.245	0.279	0.243	0.41	0.283	0.272	0.087	0.34	0.313	0.246	0.231	0.351	0.325	0.253	0.266	0.506	0.381	0.336
	1 day, 9:29:22	0.179	0.11	0.133	0.1	0.154	0.109	0.145	0.109	0.167	0.288	0.336	0.304	0.085	0.241	0.502	0.491	0.218	0.26	0.569	0.6	0.266	0.315	0.565	0.57	0.084	0.353	0.2	0.227	0.201	0.407	0.247	0.276	0.245	0.413	0.286	0.272	0.087	0.358	0.313	0.247	0.232	0.357	0.316	0.254	0.267	0.526	0.378	0.336
	1 day, 9:44:22	0.179	0.11	0.133	0.1	0.154	0.109	0.145	0.11	0.165	0.286	0.338	0.303	0.085	0.241	0.506	0.493	0.218	0.261	0.572	0.601	0.268	0.313	0.565	0.573	0.085	0.352	0.201	0.228	0.202	0.408	0.248	0.279	0.247	0.411	0.285	0.27	0.087	0.36	0.315	0.248	0.235	0.362	0.328	0.253	0.269	0.532	0.383	0.338
	1 day, 9:59:22	0.183	0.11	0.132	0.1	0.155	0.11	0.146	0.11	0.165	0.288	0.341	0.308	0.085	0.241	0.512	0.494	0.218	0.262	0.574	0.604	0.268	0.312	0.57	0.572	0.084	0.351	0.202	0.23	0.203	0.41	0.249	0.274	0.247	0.414	0.29	0.273	0.087	0.351	0.317	0.25	0.233	0.361	0.328	0.255	0.268	0.524	0.388	0.339
	1 day, 10:14:22	0.182	0.11	0.132	0.099	0.154	0.111	0.146	0.111	0.163	0.284	0.341	0.303	0.085	0.242	0.515	0.495	0.22	0.263	0.577	0.607	0.269	0.316	0.573	0.574	0.083	0.352	0.203	0.231	0.204	0.412	0.25	0.275	0.247	0.412	0.289	0.276	0.087	0.364	0.317	0.251	0.234	0.366	0.332	0.256	0.27	0.54	0.39	0.347
	1 day, 10:29:22	0.182	0.11	0.133	0.099	0.155	0.11	0.145	0.111	0.162	0.284	0.335	0.298	0.084	0.242	0.519	0.497	0.218	0.262	0.578	0.606	0.269	0.316	0.575	0.576	0.084	0.355	0.204	0.23	0.206	0.411	0.251	0.275	0.247	0.409	0.29	0.271	0.087	0.386	0.31	0.251	0.235	0.384	0.327	0.255	0.269	0.554	0.382	0.348
	1 day, 10:44:22	0.182	0.111	0.132	0.1	0.155	0.109	0.145	0.11	0.16	0.284	0.344	0.302	0.085	0.242	0.523	0.5	0.218	0.263	0.582	0.611	0.271	0.32	0.574	0.579	0.084	0.358	0.205	0.233	0.208	0.413	0.251	0.279	0.252	0.411	0.284	0.276	0.087	0.396	0.313	0.253	0.236	0.398	0.33	0.258	0.27	0.552	0.387	0.35
	1 day, 10:59:22	0.181	0.11	0.132	0.1	0.155	0.109	0.145	0.11	0.159	0.283	0.341	0.304	0.085	0.242	0.524	0.501	0.218	0.262	0.581	0.61	0.271	0.316	0.577	0.578	0.084	0.359	0.206	0.233	0.206	0.413	0.253	0.278	0.251	0.411	0.281	0.277	0.087	0.399	0.318	0.253	0.237	0.401	0.335	0.256	0.269	0.552	0.393	0.352
	1 day, 11:14:22	0.183	0.11	0.132	0.1	0.155	0.111	0.145	0.111	0.157	0.282	0.34	0.308	0.085	0.241	0.529	0.501	0.221	0.262	0.582	0.614	0.271	0.318	0.58	0.579	0.084	0.356	0.206	0.234	0.207	0.415	0.253	0.279	0.252	0.417	0.284	0.281	0.087	0.386	0.324	0.255	0.236	0.397	0.332	0.257	0.273	0.557	0.391	0.352
	1 day, 11:29:22	0.183	0.108	0.132	0.099	0.155	0.11	0.145	0.11	0.156	0.281	0.341	0.291	0.084	0.242	0.527	0.502	0.218	0.263	0.582	0.611	0.272	0.319	0.583	0.581	0.084	0.356	0.207	0.234	0.21	0.413	0.254	0.281	0.252	0.417	0.284	0.276	0.087	0.408	0.324	0.255	0.238	0.418	0.333	0.259	0.271	0.561	0.393	0.355
	1 day, 11:44:22	0.186	0.11	0.132	0.099	0.157	0.111	0.146	0.111	0.155	0.28	0.347	0.3	0.084	0.24	0.533	0.502	0.22	0.263	0.583	0.613	0.274	0.316	0.586	0.584	0.084	0.356	0.206	0.234	0.208	0.417	0.255	0.28	0.252	0.426	0.283	0.276	0.087	0.402	0.326	0.256	0.237	0.406	0.333	0.259	0.27	0.565	0.392	0.355
	1 day, 11:59:22	0.184	0.109	0.132	0.099	0.156	0.113	0.146	0.11	0.154	0.274	0.345	0.304	0.085	0.24	0.533	0.503	0.219	0.263	0.584	0.616	0.276	0.322	0.589	0.585	0.084	0.355	0.207	0.234	0.208	0.415	0.254	0.281	0.253	0.421	0.285	0.278	0.087	0.427	0.326	0.257	0.239	0.417	0.329	0.259	0.273	0.573	0.387	0.357
	1 day, 12:14:22	0.188	0.11	0.132	0.1	0.158	0.113	0.146	0.111	0.154	0.275	0.343	0.299	0.085	0.239	0.536	0.504	0.219	0.262	0.585	0.616	0.276	0.322	0.59	0.585	0.085	0.354	0.207	0.232	0.208	0.417	0.256	0.283	0.255	0.431	0.287	0.277	0.087	0.406	0.33	0.257	0.238	0.417	0.336	0.261	0.275	0.58	0.393	0.359
	1 day, 12:29:22	0.189	0.11	0.132	0.1	0.159	0.115	0.147	0.112	0.154	0.274	0.35	0.304	0.085	0.241	0.538	0.505	0.22	0.263	0.586	0.618	0.274	0.321	0.593	0.586	0.083	0.352	0.207	0.234	0.207	0.417	0.257	0.283	0.255	0.433	0.286	0.283	0.087	0.405	0.332	0.257	0.238	0.411	0.337	0.26	0.272	0.586	0.395	0.361
	1 day, 12:44:22	0.189	0.109	0.131	0.1	0.158	0.114	0.146	0.112	0.153	0.268	0.349	0.306	0.085	0.235	0.536	0.504	0.22	0.263	0.585	0.618	0.277	0.324	0.595	0.589	0.084	0.352	0.207	0.233	0.206	0.416	0.257	0.283	0.256	0.429	0.288	0.28	0.087	0.427	0.334	0.257	0.24	0.426	0.338	0.262	0.273	0.58	0.394	0.358
	1 day, 12:59:22	0.192	0.11	0.131	0.1	0.158	0.115	0.148	0.113	0.153	0.266	0.343	0.299	0.085	0.234	0.539	0.505	0.219	0.262	0.585	0.62	0.275	0.32	0.597	0.589	0.083	0.353	0.207	0.236	0.208	0.418	0.257	0.284	0.257	0.431	0.288	0.286	0.087	0.427	0.333	0.258	0.238	0.423	0.339	0.266	0.272	0.586	0.395	0.36
	1 day, 13:14:22	0.193	0.111	0.131	0.1	0.159	0.114	0.148	0.114	0.151	0.264	0.343	0.304	0.085	0.232	0.54	0.506	0.221	0.263	0.584	0.62	0.275	0.323	0.598	0.59	0.084	0.352	0.207	0.235	0.208	0.42	0.258	0.281	0.257	0.43	0.286	0.28	0.087	0.438	0.334	0.258	0.239	0.428	0.331	0.263	0.275	0.593	0.388	0.36
	1 day, 13:29:22	0.194	0.11	0.131	0.1	0.158	0.114	0.146	0.112	0.15	0.259	0.347	0.301	0.084	0.229	0.541	0.506	0.221	0.262	0.584	0.623	0.277	0.326	0.601	0.592	0.083	0.35	0.207	0.234	0.21	0.42	0.257	0.284	0.257	0.43	0.29	0.28	0.087	0.44	0.331	0.257	0.239	0.447	0.335	0.264	0.273	0.576	0.391	0.364
	1 day, 13:44:22	0.197	0.112	0.131	0.101	0.16	0.115	0.147	0.114	0.15	0.259	0.353	0.307	0.085	0.225	0.542	0.507	0.219	0.262	0.585	0.623	0.278	0.323	0.6	0.595	0.084	0.348	0.207	0.235	0.209	0.423	0.258	0.284	0.257	0.438	0.293	0.281	0.087	0.424	0.335	0.258	0.239	0.44	0.34	0.267	0.276	0.574	0.398	0.365
	1 day, 13:59:22	0.198	0.111	0.13	0.101	0.16	0.116	0.148	0.115	0.151	0.254	0.351	0.306	0.085	0.221	0.539	0.506	0.22	0.262	0.585	0.625	0.271	0.324	0.601	0.596	0.084	0.346	0.207	0.234	0.209	0.422	0.258	0.283	0.257	0.439	0.289	0.284	0.087	0.419	0.337	0.258	0.239	0.432	0.342	0.265	0.278	0.569	0.4	0.367
	1 day, 14:14:22	0.197	0.111	0.131	0.101	0.159	0.118	0.144	0.114	0.149	0.25	0.351	0.306	0.085	0.217	0.539	0.507	0.219	0.261	0.583	0.622	0.275	0.319	0.604	0.597	0.084	0.346	0.207	0.233	0.21	0.421	0.259	0.285	0.258	0.434	0.293	0.281	0.087	0.433	0.336	0.259	0.239	0.447	0.341	0.264	0.279	0.573	0.395	0.365
	1 day, 14:29:22	0.199	0.111	0.131	0.101	0.16	0.117	0.145	0.114	0.151	0.246	0.349	0.307	0.085	0.215	0.54	0.507	0.219	0.262	0.583	0.621	0.276	0.324	0.604	0.598	0.083	0.343	0.206	0.234	0.21	0.424	0.259	0.281	0.257	0.437	0.293	0.283	0.087	0.412	0.337	0.259	0.238	0.44	0.341	0.264	0.277	0.579	0.399	0.351
	1 day, 14:44:22	0.199	0.109	0.13	0.101	0.159	0.118	0.141	0.114	0.15	0.243	0.351	0.308	0.085	0.21	0.54	0.507	0.22	0.262	0.583	0.621	0.273	0.323	0.605	0.6	0.083	0.344	0.207	0.236	0.209	0.425	0.258	0.283	0.258	0.436	0.294	0.282	0.087	0.412	0.332	0.258	0.239	0.45	0.339	0.262	0.276	0.578	0.399	0.353
	1 day, 14:59:22	0.197	0.111	0.131	0.101	0.159	0.117	0.139	0.113	0.15	0.24	0.348	0.304	0.085	0.206	0.539	0.507	0.219	0.261	0.581	0.62	0.275	0.328	0.606	0.599	0.084	0.342	0.207	0.234	0.209	0.426	0.259	0.285	0.255	0.434	0.292	0.287	0.087	0.411	0.335	0.258	0.239	0.443	0.335	0.263	0.276	0.58	0.399	0.347
	1 day, 15:14:22	0.199	0.11	0.13	0.101	0.161	0.117	0.14	0.114	0.15	0.236	0.351	0.305	0.085	0.201	0.537	0.508	0.217	0.261	0.58	0.624	0.275	0.322	0.604	0.601	0.082	0.342	0.207	0.234	0.207	0.427	0.259	0.286	0.255	0.44	0.289	0.282	0.087	0.377	0.337	0.259	0.239	0.443	0.339	0.267	0.281	0.576	0.401	0.35
	1 day, 15:29:22	0.2	0.111	0.13	0.102	0.161	0.118	0.141	0.115	0.151	0.234	0.349	0.308	0.085	0.198	0.537	0.507	0.218	0.262	0.582	0.625	0.275	0.324	0.607	0.6	0.085	0.336	0.207	0.234	0.209	0.424	0.258	0.283	0.257	0.441	0.293	0.292	0.087	0.381	0.339	0.26	0.239	0.445	0.341	0.266	0.281	0.576	0.402	0.353
	1 day, 15:44:22	0.201	0.11	0.13	0.101	0.162	0.119	0.14	0.116	0.151	0.232	0.349	0.311	0.085	0.193	0.537	0.507	0.22	0.26	0.582	0.625	0.276	0.321	0.609	0.602	0.082	0.335	0.207	0.235	0.209	0.423	0.259	0.281	0.257	0.439	0.293	0.291	0.087	0.373	0.339	0.259	0.239	0.442	0.343	0.267	0.277	0.577	0.401	0.354
	1 day, 15:59:22	0.204	0.111	0.13	0.102	0.163	0.12	0.14	0.117	0.15	0.227	0.349	0.313	0.085	0.191	0.538	0.507	0.217	0.26	0.583	0.625	0.277	0.333	0.614	0.602	0.083	0.334	0.207	0.234	0.207	0.425	0.259	0.284	0.257	0.444	0.293	0.286	0.087	0.368	0.34	0.259	0.24	0.446	0.342	0.268	0.276	0.58	0.403	0.356
	1 day, 16:14:22	0.204	0.111	0.129	0.102	0.162	0.12	0.14	0.118	0.15	0.225	0.352	0.301	0.086	0.188	0.537	0.509	0.218	0.259	0.583	0.626	0.276	0.328	0.614	0.602	0.085	0.332	0.208	0.235	0.208	0.425	0.26	0.286	0.255	0.443	0.297	0.29	0.087	0.37	0.341	0.259	0.24	0.459	0.343	0.267	0.276	0.579	0.403	0.357
	1 day, 16:29:22	0.205	0.111	0.129	0.102	0.163	0.12	0.14	0.118	0.15	0.225	0.351	0.31	0.085	0.186	0.536	0.507	0.216	0.26	0.582	0.627	0.275	0.33	0.615	0.603	0.084	0.332	0.207	0.234	0.21	0.426	0.259	0.284	0.255	0.446	0.296	0.292	0.087	0.379	0.341	0.259	0.24	0.452	0.341	0.267	0.274	0.581	0.404	0.356
	1 day, 16:44:22	0.206	0.111	0.129	0.102	0.164	0.121	0.141	0.119	0.15	0.22	0.35	0.313	0.085	0.182	0.537	0.509	0.216	0.259	0.583	0.627	0.274	0.332	0.618	0.605	0.083	0.329	0.207	0.233	0.211	0.427	0.26	0.281	0.256	0.446	0.296	0.288	0.087	0.371	0.341	0.259	0.24	0.457	0.342	0.268	0.278	0.584	0.405	0.357
	1 day, 16:59:22	0.206	0.111	0.128	0.102	0.164	0.121	0.141	0.12	0.149	0.216	0.348	0.307	0.085	0.178	0.534	0.508	0.216	0.26	0.581	0.628	0.278	0.324	0.617	0.605	0.083	0.326	0.207	0.236	0.208	0.427	0.26	0.279	0.255	0.445	0.295	0.291	0.087	0.387	0.342	0.259	0.241	0.457	0.343	0.263	0.278	0.576	0.405	0.358
	1 day, 17:14:22	0.207	0.112	0.128	0.103	0.165	0.12	0.142	0.12	0.15	0.213	0.349	0.31	0.085	0.176	0.534	0.508	0.216	0.258	0.582	0.631	0.278	0.325	0.619	0.603	0.083	0.325	0.207	0.236	0.21	0.429	0.26	0.285	0.257	0.445	0.295	0.292	0.087	0.372	0.342	0.261	0.241	0.458	0.346	0.267	0.278	0.586	0.408	0.36
	1 day, 17:29:22	0.206	0.111	0.127	0.103	0.163	0.122	0.141	0.121	0.149	0.211	0.348	0.309	0.085	0.173	0.532	0.508	0.216	0.259	0.583	0.629	0.277	0.329	0.619	0.603	0.082	0.324	0.206	0.234	0.209	0.429	0.263	0.28	0.256	0.441	0.298	0.287	0.087	0.384	0.34	0.26	0.241	0.464	0.342	0.263	0.278	0.576	0.404	0.358
	1 day, 17:44:22	0.205	0.109	0.127	0.103	0.163	0.123	0.139	0.12	0.149	0.205	0.347	0.309	0.085	0.169	0.532	0.508	0.214	0.26	0.582	0.631	0.279	0.33	0.618	0.603	0.083	0.323	0.206	0.234	0.207	0.43	0.261	0.281	0.256	0.438	0.298	0.29	0.086	0.414	0.34	0.259	0.241	0.474	0.344	0.267	0.281	0.581	0.403	0.357
	1 day, 17:59:22	0.206	0.109	0.126	0.103	0.163	0.123	0.14	0.121	0.149	0.202	0.343	0.314	0.085	0.167	0.531	0.507	0.214	0.259	0.582	0.63	0.277	0.332	0.618	0.605	0.084	0.323	0.207	0.236	0.21	0.433	0.261	0.286	0.256	0.438	0.301	0.286	0.087	0.425	0.34	0.26	0.241	0.471	0.344	0.269	0.28	0.583	0.403	0.353
	1 day, 18:14:22	0.206	0.108	0.126	0.104	0.163	0.124	0.14	0.121	0.149	0.2	0.342	0.312	0.085	0.165	0.528	0.509	0.215	0.258	0.583	0.631	0.278	0.335	0.618	0.607	0.082	0.321	0.206	0.234	0.21	0.433	0.261	0.285	0.257	0.432	0.299	0.272	0.087	0.435	0.342	0.261	0.241	0.479	0.344	0.267	0.283	0.587	0.404	0.357
	1 day, 18:29:22	0.205	0.109	0.125	0.105	0.163	0.124	0.139	0.122	0.15	0.197	0.345	0.31	0.085	0.163	0.528	0.507	0.211	0.259	0.583	0.633	0.278	0.333	0.617	0.607	0.083	0.318	0.207	0.235	0.21	0.431	0.262	0.286	0.257	0.428	0.3	0.273	0.087	0.439	0.34	0.259	0.242	0.477	0.342	0.268	0.282	0.582	0.4	0.358
	1 day, 18:44:22	0.206	0.111	0.124	0.106	0.164	0.123	0.14	0.122	0.149	0.195	0.343	0.316	0.085	0.161	0.525	0.508	0.21	0.258	0.582	0.633	0.28	0.333	0.618	0.608	0.084	0.318	0.207	0.235	0.21	0.436	0.262	0.286	0.257	0.434	0.297	0.274	0.087	0.452	0.343	0.261	0.241	0.485	0.345	0.271	0.282	0.587	0.405	0.359
	1 day, 18:59:22	0.209	0.112	0.124	0.106	0.166	0.124	0.141	0.122	0.149	0.192	0.347	0.316	0.085	0.158	0.524	0.507	0.212	0.257	0.583	0.633	0.279	0.335	0.616	0.61	0.084	0.315	0.206	0.235	0.21	0.436	0.261	0.286	0.257	0.437	0.298	0.274	0.087	0.414	0.343	0.262	0.242	0.487	0.347	0.269	0.281	0.585	0.406	0.361
	1 day, 19:14:22	0.209	0.113	0.124	0.106	0.166	0.124	0.142	0.122	0.151	0.188	0.343	0.316	0.085	0.157	0.523	0.506	0.209	0.258	0.581	0.635	0.279	0.333	0.62	0.611	0.082	0.313	0.206	0.233	0.21	0.437	0.262	0.285	0.255	0.444	0.3	0.274	0.087	0.418	0.344	0.262	0.242	0.489	0.35	0.268	0.278	0.593	0.408	0.343
	1 day, 19:29:22	0.207	0.109	0.123	0.107	0.165	0.126	0.141	0.122	0.15	0.187	0.343	0.315	0.086	0.155	0.523	0.507	0.212	0.257	0.582	0.635	0.279	0.333	0.621	0.612	0.085	0.312	0.207	0.235	0.21	0.434	0.263	0.289	0.257	0.435	0.302	0.275	0.087	0.439	0.343	0.262	0.243	0.491	0.348	0.272	0.282	0.586	0.405	0.342
	1 day, 19:44:22	0.209	0.112	0.123	0.108	0.166	0.125	0.141	0.123	0.15	0.184	0.344	0.311	0.085	0.154	0.52	0.506	0.208	0.257	0.582	0.636	0.282	0.336	0.619	0.613	0.083	0.314	0.207	0.236	0.209	0.438	0.262	0.286	0.257	0.441	0.301	0.276	0.087	0.427	0.344	0.262	0.243	0.491	0.35	0.268	0.281	0.583	0.408	0.344
	1 day, 19:59:22	0.208	0.111	0.122	0.107	0.166	0.123	0.141	0.121	0.15	0.176	0.335	0.317	0.086	0.153	0.517	0.507	0.208	0.256	0.583	0.637	0.281	0.331	0.618	0.614	0.084	0.312	0.206	0.235	0.21	0.437	0.263	0.287	0.258	0.441	0.301	0.277	0.087	0.422	0.345	0.262	0.243	0.487	0.351	0.268	0.282	0.582	0.41	0.347
	1 day, 20:14:22	0.208	0.109	0.122	0.107	0.167	0.125	0.141	0.122	0.15	0.177	0.333	0.319	0.086	0.153	0.517	0.506	0.206	0.257	0.582	0.636	0.281	0.339	0.619	0.616	0.083	0.31	0.207	0.235	0.213	0.437	0.263	0.288	0.258	0.439	0.305	0.276	0.087	0.458	0.341	0.261	0.245	0.478	0.351	0.27	0.279	0.582	0.408	0.347
	1 day, 20:29:22	0.208	0.109	0.122	0.107	0.167	0.124	0.142	0.122	0.149	0.174	0.332	0.322	0.086	0.152	0.514	0.506	0.206	0.256	0.583	0.638	0.282	0.333	0.621	0.617	0.083	0.31	0.207	0.234	0.211	0.438	0.265	0.286	0.256	0.438	0.306	0.276	0.087	0.475	0.345	0.262	0.245	0.473	0.352	0.274	0.281	0.586	0.41	0.348
	1 day, 20:44:22	0.206	0.109	0.122	0.108	0.166	0.126	0.141	0.122	0.15	0.172	0.331	0.317	0.086	0.152	0.514	0.507	0.205	0.256	0.584	0.641	0.281	0.33	0.62	0.617	0.084	0.308	0.207	0.237	0.211	0.437	0.264	0.284	0.26	0.432	0.304	0.275	0.087	0.47	0.345	0.263	0.246	0.475	0.352	0.274	0.281	0.582	0.407	0.347
	1 day, 20:59:22	0.207	0.11	0.122	0.108	0.166	0.126	0.142	0.122	0.15	0.171	0.335	0.32	0.086	0.15	0.512	0.507	0.205	0.255	0.583	0.643	0.284	0.327	0.62	0.616	0.083	0.31	0.206	0.234	0.209	0.439	0.263	0.288	0.26	0.432	0.306	0.277	0.087	0.478	0.346	0.264	0.247	0.477	0.351	0.274	0.282	0.589	0.409	0.347
	1 day, 21:14:22	0.208	0.112	0.121	0.109	0.167	0.126	0.144	0.125	0.15	0.171	0.336	0.32	0.086	0.15	0.513	0.506	0.203	0.256	0.585	0.641	0.283	0.325	0.621	0.617	0.083	0.31	0.207	0.236	0.21	0.442	0.264	0.289	0.261	0.434	0.305	0.277	0.087	0.452	0.347	0.263	0.247	0.476	0.354	0.275	0.285	0.593	0.415	0.348
	1 day, 21:29:22	0.208	0.11	0.12	0.109	0.168	0.126	0.142	0.122	0.15	0.17	0.331	0.325	0.086	0.15	0.508	0.506	0.203	0.255	0.583	0.642	0.284	0.331	0.618	0.62	0.083	0.309	0.207	0.234	0.211	0.439	0.265	0.29	0.259	0.435	0.306	0.279	0.087	0.485	0.345	0.263	0.248	0.474	0.352	0.274	0.285	0.596	0.408	0.349
	1 day, 21:44:22	0.207	0.111	0.12	0.109	0.168	0.125	0.142	0.122	0.15	0.168	0.335	0.324	0.086	0.15	0.508	0.506	0.203	0.254	0.584	0.645	0.285	0.325	0.621	0.621	0.084	0.308	0.207	0.236	0.211	0.44	0.264	0.289	0.26	0.435	0.307	0.279	0.087	0.479	0.346	0.264	0.248	0.471	0.355	0.277	0.286	0.63	0.411	0.351
	1 day, 21:59:22	0.208	0.111	0.119	0.109	0.168	0.125	0.141	0.122	0.15	0.169	0.332	0.325	0.086	0.149	0.507	0.507	0.205	0.254	0.584	0.642	0.285	0.33	0.621	0.62	0.083	0.309	0.207	0.234	0.213	0.439	0.265	0.292	0.259	0.439	0.308	0.279	0.087	0.492	0.345	0.265	0.249	0.479	0.354	0.273	0.286	0.607	0.412	0.351
	1 day, 22:14:22	0.207	0.11	0.119	0.11	0.167	0.126	0.142	0.123	0.15	0.168	0.336	0.328	0.086	0.148	0.507	0.506	0.2	0.254	0.583	0.645	0.285	0.327	0.613	0.622	0.083	0.307	0.207	0.236	0.213	0.437	0.265	0.292	0.26	0.42	0.296	0.281	0.087	0.501	0.348	0.265	0.247	0.47	0.356	0.273	0.285	0.604	0.409	0.349
Results
	C	-0.873	-0.72	-0.367	0.4	0.687	-0.313	0.407	0.293	-1.26	-0.787	-1.42	Max V [06 600:600]
		1	1	1	1	1	1	1	1	1	1	1	R-Squared [06 600:600]
		00:21:52	00:21:52	00:21:52	20:36:52	15:21:52	1 day, 6:06:52	1 day, 17:06:52	1 day, 4:21:52	1 day, 22:06:52	1 day, 22:06:52	20:36:52	t at Max V [06 600:600]
		00:14:22	00:14:22	00:14:22	17:06:22	11:54:16	1 day, 13:41:11	1 day, 10:14:07	19:58:21	?????	?????	22:33:44	Lagtime [06 600:600]
	D	-2.52	-0.513	0.313	0.34	1.373	0.807	0.527	0.387	2.333	0.653	-1.193	Max V [06 600:600]
		1	1	1	1	1	1	1	1	1	1	1	R-Squared [06 600:600]
		1 day, 18:51:52	1 day, 10:21:52	20:51:52	1 day, 6:06:52	1 day, 11:21:52	1 day, 9:36:52	10:51:52	1 day, 8:21:52	1 day, 21:36:52	1 day, 6:21:52	1 day, 19:06:52	t at Max V [06 600:600]
		1 day, 20:53:15	1 day, 16:28:35	14:40:51	23:33:11	1 day, 7:40:13	1 day, 5:23:25	08:08:17	1 day, 0:47:44	1 day, 18:00:13	1 day, 0:03:30	?????	Lagtime [06 600:600]
	E	0.793	-0.347	-1.233	0.313	0.687	0.333	-0.833	-0.413	-1.307	-0.773	-2.567	Max V [06 600:600]
		1	1	1	1	1	1	1	1	1	1	1	R-Squared [06 600:600]
		06:21:52	00:21:52	1 day, 10:51:52	03:36:52	03:36:52	1 day, 19:06:52	1 day, 9:21:52	23:06:52	1 day, 11:06:52	1 day, 12:36:52	1 day, 19:36:52	t at Max V [06 600:600]
		01:51:10	00:14:22	1 day, 14:10:53	02:30:00	00:53:24	1 day, 10:46:46	1 day, 14:09:41	1 day, 5:03:43	1 day, 17:17:39	1 day, 16:41:55	1 day, 21:38:41	Lagtime [06 600:600]
	F	-0.68	1.08	-0.527	-1.087	-0.453	1.053	-0.82	-0.667	0.593	-0.987	-2.333	Max V [06 600:600]
		1	1	1	1	1	1	1	1	1	1	1	R-Squared [06 600:600]
		1 day, 14:36:52	1 day, 8:51:52	1 day, 21:06:52	1 day, 10:51:52	23:21:52	18:51:52	1 day, 18:21:52	1 day, 7:06:52	1 day, 16:21:52	1 day, 8:36:52	1 day, 4:06:52	t at Max V [06 600:600]
		1 day, 15:09:57	1 day, 6:04:44	?????	1 day, 14:47:02	1 day, 3:41:17	16:31:22	?????	1 day, 12:32:49	1 day, 11:33:25	1 day, 11:25:07	1 day, 5:31:07	Lagtime [06 600:600]
	G	-0.707	0.267	1.007	-0.54	-0.28	0.287	0.907	-0.867	0.573	-1.06	1.88	Max V [06 600:600]
		1	1	1	1	1	1	1	1	1	1	1	R-Squared [06 600:600]
		00:21:52	03:36:52	00:21:52	1 day, 20:51:52	1 day, 16:51:52	03:36:52	00:21:52	1 day, 1:06:52	1 day, 19:21:52	1 day, 6:06:52	14:21:52	t at Max V [06 600:600]
		00:14:22	02:26:22	00:14:22	?????	?????	02:05:39	00:14:22	1 day, 3:48:45	1 day, 13:42:06	1 day, 9:16:32	09:01:42	Lagtime [06 600:600]
	H	0.307	0.44	-0.333	-0.767	-1.573	0.4	0.58	-0.627	-0.647	-0.927	-1.033	Max V [06 600:600]
		1	1	1	1	1	1	1	1	1	1	1	R-Squared [06 600:600]
		03:51:52	03:36:52	1 day, 21:36:52	1 day, 11:21:52	1 day, 17:21:52	1 day, 13:06:52	1 day, 8:36:52	18:51:52	14:51:52	14:21:52	15:21:52	t at Max V [06 600:600]
		02:34:15	02:37:19	?????	1 day, 15:43:19	1 day, 19:36:29	1 day, 5:18:07	1 day, 1:40:34	21:57:37	17:35:15	15:57:00	17:16:07	Lagtime [06 600:600]
[truncated: 78 more columns]

## Sheet: SDM2 10X
Supplementary Table 3D. OD readings for isolates on SDM2- 10X
		OD readings
		FW305-F13			FW305-130			FW306-02-E			GP01-A6			MPR-TSA3			FW507-AN11LB			GW247-5R2A			FW510-R12			FW510-R7			GW456-R22			FW021-L7			GW531-E1			MPR-R3A			DP16D-R6			FW602-R5			FW507-E2
	Time	A1	A2	A3	A4	A5	A6	A7	A8	A9	A10	A11	A12	B1	B2	B3	B4	B5	B6	B7	B8	B9	B10	B11	B12	C1	C2	C3	C4	C5	C6	C7	C8	C9	C10	C11	C12	D1	D2	D3	D4	D5	D6	D7	D8	D9	D10	D11	D12
	00:00:08	0.139	0.218	0.158	0.231	0.155	0.239	0.155	0.231	0.185	0.249	0.166	0.241	0.21	0.167	0.19	0.175	0.231	0.174	0.176	0.177	0.241	0.191	0.202	0.185	0.164	0.186	0.174	0.249	0.169	0.21	0.162	0.248	0.176	0.229	0.176	0.225	0.155	0.208	0.22	0.211	0.212	0.23	0.209	0.179	0.217	0.233	0.246	0.172
	00:15:08	0.08	0.154	0.086	0.155	0.08	0.167	0.085	0.147	0.093	0.158	0.084	0.148	0.167	0.078	0.096	0.086	0.149	0.081	0.095	0.086	0.136	0.081	0.095	0.084	0.089	0.113	0.085	0.148	0.088	0.108	0.083	0.165	0.092	0.118	0.084	0.146	0.081	0.14	0.122	0.118	0.12	0.154	0.127	0.119	0.155	0.166	0.121	0.079
	00:30:08	0.08	0.164	0.086	0.156	0.08	0.173	0.086	0.146	0.094	0.165	0.085	0.148	0.169	0.08	0.096	0.085	0.172	0.081	0.095	0.087	0.152	0.082	0.094	0.085	0.089	0.119	0.085	0.153	0.09	0.121	0.083	0.149	0.088	0.133	0.084	0.156	0.081	0.151	0.135	0.117	0.115	0.144	0.134	0.08	0.112	0.135	0.122	0.08
	00:45:08	0.08	0.171	0.087	0.155	0.08	0.184	0.085	0.144	0.094	0.172	0.084	0.145	0.165	0.079	0.098	0.086	0.173	0.081	0.097	0.086	0.163	0.081	0.093	0.085	0.089	0.127	0.085	0.16	0.089	0.125	0.083	0.156	0.088	0.133	0.083	0.161	0.081	0.148	0.136	0.117	0.117	0.139	0.139	0.08	0.114	0.133	0.124	0.079
	01:00:08	0.08	0.175	0.086	0.157	0.08	0.19	0.086	0.147	0.095	0.181	0.085	0.147	0.172	0.079	0.098	0.086	0.177	0.081	0.099	0.086	0.165	0.082	0.095	0.085	0.088	0.13	0.084	0.167	0.09	0.128	0.083	0.161	0.088	0.129	0.084	0.166	0.08	0.149	0.138	0.119	0.119	0.137	0.136	0.08	0.116	0.133	0.127	0.08
	01:15:08	0.081	0.183	0.087	0.16	0.08	0.198	0.086	0.146	0.095	0.189	0.085	0.148	0.183	0.079	0.097	0.087	0.183	0.081	0.097	0.087	0.175	0.081	0.096	0.085	0.089	0.123	0.085	0.167	0.089	0.143	0.083	0.166	0.088	0.136	0.084	0.171	0.08	0.151	0.138	0.121	0.121	0.142	0.141	0.08	0.118	0.136	0.129	0.079
	01:30:08	0.081	0.188	0.087	0.16	0.08	0.204	0.086	0.147	0.096	0.193	0.085	0.149	0.188	0.079	0.096	0.087	0.189	0.081	0.098	0.087	0.179	0.081	0.097	0.086	0.089	0.126	0.085	0.171	0.089	0.137	0.083	0.17	0.088	0.137	0.084	0.176	0.081	0.15	0.139	0.125	0.126	0.143	0.146	0.081	0.12	0.137	0.131	0.08
	01:45:08	0.081	0.199	0.087	0.163	0.08	0.21	0.086	0.151	0.096	0.199	0.085	0.151	0.193	0.079	0.097	0.087	0.193	0.081	0.098	0.087	0.181	0.082	0.097	0.086	0.089	0.13	0.084	0.174	0.09	0.135	0.083	0.172	0.089	0.139	0.084	0.178	0.08	0.148	0.141	0.127	0.126	0.143	0.15	0.08	0.122	0.139	0.133	0.08
	02:00:08	0.081	0.206	0.088	0.164	0.08	0.216	0.086	0.153	0.097	0.208	0.085	0.155	0.199	0.079	0.098	0.088	0.199	0.082	0.098	0.088	0.183	0.082	0.097	0.086	0.09	0.129	0.085	0.177	0.09	0.139	0.084	0.175	0.089	0.143	0.084	0.184	0.081	0.149	0.143	0.128	0.126	0.145	0.154	0.08	0.125	0.143	0.135	0.08
	02:15:08	0.081	0.212	0.087	0.164	0.081	0.224	0.086	0.156	0.098	0.219	0.085	0.158	0.205	0.079	0.098	0.087	0.207	0.082	0.098	0.088	0.19	0.082	0.098	0.086	0.089	0.135	0.085	0.182	0.09	0.145	0.083	0.179	0.089	0.148	0.084	0.19	0.081	0.151	0.145	0.13	0.128	0.147	0.159	0.08	0.128	0.145	0.137	0.08
	02:30:08	0.081	0.218	0.088	0.168	0.081	0.232	0.086	0.158	0.099	0.225	0.085	0.16	0.206	0.079	0.099	0.088	0.215	0.082	0.099	0.088	0.198	0.082	0.098	0.087	0.09	0.14	0.085	0.186	0.09	0.146	0.083	0.182	0.09	0.153	0.084	0.194	0.081	0.15	0.148	0.133	0.132	0.15	0.164	0.081	0.13	0.148	0.14	0.08
	02:45:08	0.081	0.225	0.088	0.17	0.081	0.236	0.087	0.16	0.099	0.232	0.085	0.162	0.207	0.08	0.099	0.088	0.22	0.082	0.099	0.089	0.205	0.083	0.099	0.087	0.09	0.143	0.085	0.188	0.091	0.152	0.083	0.185	0.089	0.157	0.084	0.197	0.081	0.149	0.151	0.135	0.134	0.146	0.169	0.08	0.133	0.147	0.143	0.08
	03:00:08	0.081	0.232	0.088	0.173	0.081	0.245	0.087	0.163	0.101	0.242	0.086	0.165	0.215	0.079	0.1	0.089	0.222	0.082	0.101	0.089	0.211	0.082	0.1	0.087	0.09	0.145	0.086	0.192	0.091	0.156	0.084	0.189	0.09	0.163	0.084	0.201	0.081	0.152	0.154	0.138	0.137	0.147	0.174	0.081	0.137	0.147	0.147	0.081
	03:15:08	0.081	0.238	0.088	0.174	0.081	0.253	0.087	0.165	0.101	0.247	0.086	0.168	0.226	0.079	0.101	0.089	0.227	0.082	0.101	0.089	0.215	0.083	0.102	0.088	0.091	0.146	0.085	0.195	0.091	0.158	0.083	0.192	0.09	0.166	0.084	0.205	0.081	0.155	0.157	0.141	0.14	0.151	0.179	0.081	0.14	0.151	0.15	0.081
	03:30:08	0.081	0.246	0.088	0.176	0.081	0.26	0.087	0.166	0.102	0.256	0.086	0.171	0.236	0.079	0.103	0.089	0.236	0.082	0.103	0.089	0.218	0.081	0.102	0.087	0.09	0.144	0.085	0.198	0.09	0.162	0.083	0.196	0.09	0.169	0.084	0.21	0.081	0.159	0.159	0.144	0.143	0.154	0.187	0.081	0.143	0.156	0.155	0.08
	03:45:08	0.082	0.253	0.089	0.178	0.081	0.268	0.087	0.17	0.102	0.264	0.087	0.174	0.243	0.08	0.104	0.089	0.24	0.082	0.105	0.09	0.227	0.083	0.102	0.088	0.091	0.145	0.085	0.201	0.091	0.165	0.084	0.198	0.089	0.17	0.084	0.215	0.081	0.164	0.163	0.147	0.145	0.157	0.196	0.081	0.146	0.159	0.16	0.08
	04:00:08	0.082	0.259	0.089	0.182	0.081	0.273	0.087	0.172	0.103	0.271	0.087	0.176	0.243	0.08	0.107	0.089	0.246	0.082	0.106	0.09	0.229	0.082	0.102	0.089	0.091	0.147	0.085	0.204	0.091	0.168	0.084	0.202	0.09	0.173	0.084	0.22	0.081	0.168	0.167	0.15	0.148	0.162	0.204	0.081	0.149	0.162	0.166	0.081
	04:15:08	0.082	0.263	0.089	0.184	0.081	0.28	0.088	0.175	0.103	0.279	0.087	0.179	0.249	0.08	0.103	0.089	0.251	0.081	0.105	0.09	0.236	0.083	0.103	0.088	0.091	0.152	0.085	0.207	0.092	0.169	0.083	0.204	0.09	0.177	0.084	0.225	0.081	0.171	0.17	0.153	0.152	0.167	0.213	0.081	0.152	0.167	0.172	0.081
	04:30:08	0.082	0.27	0.09	0.188	0.081	0.287	0.088	0.178	0.105	0.286	0.088	0.183	0.252	0.079	0.103	0.09	0.264	0.082	0.104	0.09	0.247	0.082	0.103	0.089	0.091	0.159	0.085	0.21	0.091	0.172	0.083	0.208	0.091	0.183	0.084	0.231	0.081	0.176	0.173	0.155	0.153	0.173	0.221	0.081	0.155	0.173	0.177	0.08
	04:45:08	0.082	0.278	0.09	0.192	0.081	0.294	0.089	0.181	0.105	0.292	0.088	0.187	0.257	0.08	0.104	0.09	0.261	0.082	0.104	0.091	0.25	0.082	0.103	0.089	0.092	0.164	0.085	0.212	0.092	0.176	0.084	0.211	0.09	0.191	0.084	0.235	0.081	0.183	0.177	0.158	0.157	0.179	0.225	0.081	0.159	0.178	0.182	0.081
	05:00:08	0.082	0.285	0.091	0.195	0.081	0.299	0.089	0.185	0.107	0.298	0.089	0.191	0.26	0.08	0.105	0.09	0.259	0.082	0.104	0.091	0.255	0.083	0.103	0.089	0.092	0.166	0.085	0.214	0.092	0.184	0.084	0.215	0.091	0.198	0.084	0.241	0.082	0.193	0.179	0.161	0.16	0.188	0.222	0.081	0.163	0.181	0.185	0.081
	05:15:08	0.082	0.29	0.091	0.199	0.081	0.307	0.09	0.188	0.107	0.304	0.089	0.194	0.26	0.08	0.106	0.09	0.256	0.081	0.103	0.09	0.263	0.082	0.102	0.089	0.091	0.162	0.085	0.217	0.092	0.19	0.083	0.219	0.09	0.203	0.084	0.246	0.081	0.199	0.182	0.163	0.161	0.194	0.218	0.081	0.166	0.19	0.187	0.081
	05:30:08	0.082	0.297	0.093	0.204	0.081	0.311	0.091	0.193	0.108	0.311	0.09	0.2	0.266	0.079	0.106	0.091	0.258	0.082	0.103	0.091	0.269	0.082	0.102	0.09	0.092	0.16	0.085	0.22	0.092	0.194	0.084	0.221	0.091	0.2	0.084	0.251	0.081	0.209	0.184	0.165	0.164	0.205	0.213	0.08	0.169	0.198	0.19	0.08
	05:45:08	0.081	0.304	0.094	0.209	0.081	0.32	0.092	0.197	0.109	0.316	0.091	0.204	0.271	0.08	0.105	0.09	0.262	0.082	0.103	0.091	0.269	0.082	0.103	0.09	0.092	0.16	0.085	0.223	0.092	0.196	0.083	0.225	0.091	0.2	0.084	0.257	0.081	0.219	0.188	0.168	0.166	0.217	0.207	0.081	0.172	0.207	0.191	0.081
	06:00:08	0.082	0.309	0.096	0.215	0.082	0.325	0.096	0.202	0.11	0.323	0.093	0.21	0.28	0.08	0.105	0.091	0.267	0.082	0.103	0.092	0.274	0.082	0.103	0.09	0.092	0.16	0.085	0.228	0.093	0.196	0.084	0.23	0.091	0.201	0.084	0.26	0.082	0.23	0.193	0.17	0.168	0.229	0.201	0.081	0.176	0.219	0.192	0.081
	06:15:08	0.082	0.316	0.098	0.221	0.081	0.332	0.097	0.208	0.111	0.331	0.095	0.217	0.288	0.08	0.104	0.091	0.274	0.082	0.102	0.091	0.28	0.081	0.104	0.09	0.092	0.162	0.085	0.23	0.092	0.196	0.084	0.233	0.091	0.202	0.084	0.266	0.081	0.242	0.196	0.172	0.17	0.241	0.195	0.081	0.179	0.232	0.193	0.081
	06:30:08	0.082	0.322	0.1	0.228	0.081	0.337	0.1	0.215	0.111	0.337	0.097	0.225	0.297	0.08	0.103	0.091	0.282	0.082	0.102	0.092	0.287	0.082	0.102	0.09	0.092	0.165	0.085	0.234	0.093	0.196	0.083	0.236	0.091	0.204	0.084	0.271	0.081	0.251	0.198	0.174	0.172	0.25	0.19	0.081	0.183	0.241	0.192	0.081
	06:45:08	0.082	0.328	0.104	0.234	0.081	0.342	0.103	0.222	0.112	0.345	0.1	0.232	0.308	0.08	0.103	0.091	0.292	0.082	0.101	0.092	0.296	0.082	0.101	0.09	0.092	0.167	0.085	0.237	0.093	0.198	0.083	0.241	0.092	0.204	0.084	0.276	0.081	0.26	0.201	0.176	0.175	0.264	0.185	0.081	0.186	0.251	0.191	0.081
	07:00:08	0.082	0.334	0.108	0.239	0.081	0.347	0.108	0.228	0.114	0.352	0.103	0.238	0.321	0.08	0.102	0.092	0.302	0.082	0.101	0.092	0.305	0.082	0.101	0.091	0.092	0.169	0.085	0.242	0.093	0.201	0.084	0.246	0.091	0.206	0.084	0.281	0.081	0.268	0.201	0.178	0.177	0.276	0.181	0.081	0.189	0.267	0.19	0.081
	07:15:08	0.082	0.342	0.111	0.244	0.08	0.353	0.112	0.233	0.114	0.361	0.107	0.243	0.331	0.079	0.102	0.092	0.31	0.082	0.101	0.092	0.317	0.082	0.1	0.091	0.093	0.172	0.085	0.246	0.093	0.203	0.083	0.25	0.092	0.208	0.084	0.286	0.081	0.279	0.201	0.18	0.179	0.281	0.178	0.081	0.192	0.277	0.189	0.081
	07:30:08	0.082	0.351	0.116	0.25	0.081	0.36	0.116	0.238	0.115	0.366	0.111	0.249	0.339	0.08	0.102	0.092	0.317	0.082	0.101	0.093	0.328	0.082	0.101	0.091	0.093	0.175	0.085	0.251	0.094	0.206	0.083	0.255	0.092	0.21	0.084	0.291	0.081	0.29	0.202	0.182	0.182	0.29	0.177	0.081	0.196	0.29	0.19	0.081
	07:45:08	0.082	0.357	0.12	0.253	0.081	0.365	0.119	0.244	0.115	0.374	0.115	0.254	0.343	0.08	0.102	0.092	0.321	0.082	0.101	0.093	0.338	0.082	0.101	0.091	0.093	0.178	0.085	0.254	0.094	0.209	0.083	0.259	0.092	0.211	0.084	0.297	0.081	0.299	0.201	0.184	0.184	0.299	0.175	0.081	0.198	0.301	0.19	0.081
	08:00:08	0.083	0.363	0.125	0.258	0.081	0.371	0.124	0.249	0.117	0.383	0.12	0.259	0.348	0.08	0.102	0.092	0.324	0.082	0.101	0.093	0.346	0.083	0.101	0.092	0.093	0.18	0.085	0.258	0.094	0.212	0.083	0.263	0.092	0.214	0.084	0.302	0.081	0.31	0.201	0.187	0.185	0.31	0.175	0.081	0.202	0.31	0.19	0.081
	08:15:08	0.083	0.37	0.126	0.263	0.082	0.379	0.133	0.254	0.117	0.392	0.126	0.263	0.352	0.08	0.102	0.093	0.326	0.083	0.101	0.094	0.351	0.083	0.101	0.092	0.094	0.183	0.085	0.262	0.094	0.216	0.084	0.268	0.092	0.216	0.084	0.307	0.082	0.313	0.202	0.189	0.188	0.319	0.175	0.081	0.205	0.318	0.192	0.081
	08:30:08	0.083	0.378	0.127	0.269	0.081	0.386	0.136	0.26	0.118	0.403	0.13	0.268	0.354	0.081	0.102	0.093	0.326	0.082	0.101	0.094	0.355	0.082	0.1	0.092	0.094	0.185	0.085	0.266	0.094	0.218	0.083	0.272	0.093	0.218	0.084	0.312	0.081	0.318	0.201	0.191	0.19	0.322	0.175	0.081	0.208	0.32	0.193	0.081
	08:45:08	0.083	0.388	0.135	0.275	0.082	0.395	0.138	0.264	0.119	0.414	0.13	0.274	0.354	0.08	0.102	0.093	0.326	0.083	0.1	0.094	0.359	0.082	0.1	0.093	0.094	0.188	0.085	0.27	0.095	0.221	0.084	0.276	0.093	0.221	0.084	0.316	0.082	0.32	0.202	0.193	0.192	0.322	0.174	0.081	0.211	0.321	0.194	0.081
	09:00:08	0.083	0.397	0.135	0.28	0.081	0.404	0.142	0.271	0.119	0.425	0.13	0.28	0.354	0.08	0.102	0.094	0.326	0.082	0.1	0.094	0.361	0.083	0.1	0.093	0.094	0.191	0.085	0.274	0.095	0.225	0.083	0.28	0.093	0.223	0.084	0.321	0.081	0.321	0.202	0.195	0.194	0.325	0.174	0.082	0.214	0.325	0.196	0.081
	09:15:08	0.083	0.402	0.141	0.284	0.081	0.409	0.15	0.276	0.12	0.428	0.141	0.286	0.352	0.08	0.101	0.094	0.328	0.082	0.1	0.095	0.361	0.082	0.1	0.093	0.093	0.193	0.084	0.278	0.095	0.227	0.083	0.285	0.092	0.226	0.084	0.326	0.082	0.322	0.203	0.196	0.196	0.327	0.173	0.082	0.217	0.326	0.196	0.082
	09:30:08	0.083	0.403	0.144	0.289	0.081	0.413	0.158	0.28	0.12	0.427	0.144	0.292	0.351	0.081	0.102	0.095	0.327	0.082	0.1	0.095	0.362	0.083	0.1	0.094	0.094	0.197	0.085	0.282	0.095	0.231	0.083	0.29	0.093	0.229	0.084	0.33	0.081	0.323	0.204	0.199	0.199	0.328	0.172	0.081	0.219	0.327	0.195	0.081
	09:45:08	0.083	0.408	0.16	0.293	0.082	0.414	0.158	0.286	0.121	0.43	0.148	0.297	0.35	0.08	0.102	0.095	0.325	0.083	0.101	0.096	0.362	0.082	0.101	0.094	0.094	0.2	0.085	0.287	0.096	0.234	0.083	0.295	0.093	0.233	0.084	0.335	0.082	0.323	0.203	0.2	0.201	0.329	0.171	0.082	0.223	0.328	0.194	0.082
	10:00:08	0.083	0.412	0.172	0.296	0.081	0.415	0.152	0.291	0.122	0.431	0.149	0.301	0.348	0.081	0.102	0.095	0.322	0.082	0.1	0.096	0.364	0.083	0.1	0.094	0.094	0.202	0.084	0.291	0.095	0.236	0.083	0.298	0.093	0.234	0.084	0.339	0.081	0.323	0.202	0.202	0.202	0.33	0.171	0.082	0.225	0.328	0.193	0.081
	10:15:08	0.083	0.418	0.168	0.3	0.081	0.418	0.154	0.295	0.122	0.433	0.156	0.306	0.348	0.08	0.102	0.096	0.321	0.082	0.1	0.096	0.365	0.082	0.1	0.095	0.094	0.205	0.085	0.295	0.095	0.239	0.083	0.304	0.093	0.237	0.084	0.344	0.082	0.323	0.203	0.204	0.204	0.331	0.17	0.081	0.228	0.328	0.192	0.082
	10:30:08	0.083	0.422	0.161	0.305	0.081	0.422	0.161	0.3	0.123	0.43	0.159	0.31	0.347	0.081	0.102	0.096	0.319	0.083	0.1	0.097	0.363	0.083	0.1	0.095	0.094	0.207	0.085	0.3	0.096	0.242	0.083	0.308	0.093	0.24	0.084	0.349	0.082	0.323	0.203	0.206	0.206	0.331	0.169	0.082	0.23	0.328	0.191	0.081
	10:45:08	0.083	0.425	0.161	0.312	0.082	0.424	0.16	0.305	0.124	0.425	0.16	0.315	0.347	0.08	0.102	0.097	0.317	0.082	0.101	0.098	0.361	0.083	0.1	0.095	0.094	0.211	0.085	0.305	0.096	0.245	0.083	0.314	0.093	0.243	0.084	0.353	0.082	0.323	0.203	0.208	0.208	0.331	0.168	0.082	0.233	0.328	0.19	0.082
	11:00:08	0.083	0.427	0.161	0.319	0.081	0.426	0.157	0.311	0.124	0.42	0.163	0.319	0.346	0.081	0.102	0.097	0.315	0.083	0.101	0.098	0.359	0.083	0.1	0.096	0.094	0.213	0.085	0.309	0.096	0.247	0.083	0.318	0.094	0.246	0.084	0.359	0.081	0.322	0.203	0.21	0.21	0.33	0.167	0.082	0.236	0.328	0.188	0.082
	11:15:08	0.083	0.43	0.169	0.329	0.081	0.426	0.154	0.319	0.124	0.416	0.163	0.324	0.345	0.081	0.102	0.098	0.313	0.082	0.1	0.098	0.357	0.082	0.1	0.096	0.094	0.215	0.084	0.314	0.096	0.25	0.083	0.323	0.093	0.248	0.084	0.366	0.082	0.322	0.204	0.211	0.212	0.33	0.166	0.081	0.239	0.328	0.187	0.082
	11:30:08	0.083	0.431	0.166	0.334	0.082	0.428	0.154	0.325	0.125	0.408	0.166	0.329	0.344	0.08	0.102	0.099	0.313	0.082	0.101	0.098	0.356	0.083	0.1	0.096	0.095	0.218	0.085	0.318	0.096	0.252	0.084	0.328	0.094	0.25	0.084	0.371	0.081	0.321	0.204	0.214	0.214	0.33	0.165	0.082	0.242	0.328	0.186	0.082
	11:45:08	0.083	0.433	0.172	0.335	0.082	0.428	0.154	0.334	0.125	0.402	0.164	0.335	0.343	0.081	0.101	0.099	0.311	0.082	0.101	0.099	0.354	0.082	0.1	0.096	0.094	0.221	0.085	0.323	0.096	0.255	0.083	0.332	0.094	0.253	0.084	0.376	0.082	0.321	0.205	0.215	0.216	0.33	0.164	0.081	0.244	0.327	0.184	0.082
	12:00:08	0.083	0.436	0.172	0.337	0.082	0.43	0.155	0.336	0.125	0.398	0.163	0.344	0.342	0.081	0.101	0.099	0.311	0.082	0.1	0.099	0.354	0.082	0.1	0.097	0.095	0.222	0.085	0.328	0.096	0.257	0.083	0.338	0.094	0.255	0.084	0.383	0.081	0.32	0.205	0.217	0.218	0.33	0.163	0.082	0.247	0.328	0.183	0.082
	12:15:08	0.083	0.436	0.172	0.337	0.082	0.429	0.157	0.334	0.127	0.39	0.162	0.346	0.341	0.081	0.101	0.099	0.31	0.082	0.1	0.099	0.352	0.082	0.1	0.097	0.095	0.224	0.085	0.333	0.096	0.258	0.083	0.342	0.094	0.257	0.084	0.388	0.082	0.32	0.205	0.219	0.22	0.33	0.162	0.082	0.25	0.327	0.181	0.082
	12:30:08	0.083	0.435	0.171	0.338	0.082	0.431	0.159	0.332	0.127	0.382	0.163	0.346	0.341	0.081	0.102	0.099	0.309	0.082	0.1	0.099	0.351	0.082	0.1	0.097	0.095	0.227	0.085	0.337	0.096	0.26	0.083	0.347	0.094	0.259	0.084	0.394	0.082	0.32	0.205	0.221	0.222	0.33	0.161	0.082	0.253	0.328	0.179	0.081
	12:45:08	0.083	0.436	0.172	0.338	0.082	0.434	0.161	0.329	0.128	0.369	0.164	0.346	0.34	0.082	0.101	0.099	0.309	0.082	0.101	0.099	0.351	0.082	0.1	0.098	0.095	0.228	0.085	0.342	0.097	0.262	0.084	0.351	0.094	0.261	0.084	0.4	0.082	0.319	0.206	0.223	0.225	0.331	0.159	0.081	0.255	0.33	0.177	0.082
	13:00:08	0.083	0.434	0.172	0.338	0.082	0.437	0.163	0.328	0.128	0.36	0.164	0.344	0.339	0.082	0.101	0.1	0.308	0.082	0.1	0.1	0.351	0.081	0.1	0.098	0.095	0.23	0.084	0.347	0.097	0.264	0.083	0.357	0.094	0.263	0.084	0.404	0.082	0.319	0.207	0.225	0.226	0.332	0.158	0.082	0.258	0.332	0.175	0.081
	13:15:08	0.083	0.432	0.173	0.338	0.082	0.441	0.165	0.327	0.129	0.351	0.164	0.343	0.338	0.083	0.101	0.1	0.308	0.082	0.1	0.1	0.351	0.082	0.1	0.098	0.095	0.231	0.085	0.352	0.097	0.266	0.083	0.363	0.094	0.264	0.084	0.41	0.081	0.319	0.206	0.227	0.229	0.333	0.157	0.081	0.261	0.335	0.173	0.082
	13:30:08	0.083	0.429	0.174	0.338	0.083	0.443	0.167	0.327	0.13	0.338	0.165	0.342	0.338	0.084	0.101	0.1	0.307	0.082	0.101	0.1	0.35	0.082	0.101	0.1	0.096	0.233	0.085	0.358	0.097	0.269	0.084	0.369	0.095	0.266	0.084	0.415	0.082	0.32	0.207	0.23	0.231	0.334	0.157	0.082	0.264	0.335	0.172	0.082
	13:45:08	0.083	0.426	0.176	0.337	0.083	0.446	0.169	0.326	0.129	0.326	0.168	0.34	0.337	0.084	0.101	0.1	0.306	0.082	0.101	0.101	0.349	0.083	0.1	0.1	0.096	0.234	0.085	0.363	0.097	0.27	0.083	0.373	0.094	0.268	0.084	0.418	0.081	0.32	0.207	0.231	0.233	0.335	0.155	0.082	0.266	0.335	0.17	0.082
	14:00:08	0.083	0.424	0.177	0.336	0.083	0.449	0.171	0.325	0.13	0.321	0.17	0.34	0.336	0.085	0.101	0.101	0.306	0.083	0.101	0.101	0.349	0.082	0.1	0.1	0.096	0.236	0.085	0.369	0.097	0.272	0.084	0.379	0.094	0.27	0.084	0.424	0.082	0.32	0.208	0.234	0.236	0.337	0.155	0.082	0.269	0.335	0.168	0.082
	14:15:08	0.083	0.42	0.18	0.334	0.083	0.453	0.174	0.324	0.131	0.311	0.172	0.337	0.336	0.087	0.101	0.101	0.306	0.082	0.101	0.101	0.349	0.083	0.1	0.1	0.096	0.236	0.085	0.374	0.098	0.274	0.084	0.385	0.095	0.27	0.084	0.432	0.082	0.32	0.207	0.236	0.237	0.338	0.154	0.082	0.272	0.336	0.166	0.082
	14:30:08	0.083	0.417	0.181	0.333	0.083	0.456	0.181	0.323	0.132	0.306	0.173	0.336	0.336	0.089	0.102	0.102	0.305	0.083	0.101	0.102	0.347	0.082	0.1	0.102	0.096	0.237	0.085	0.378	0.098	0.275	0.084	0.389	0.095	0.273	0.084	0.44	0.082	0.32	0.208	0.238	0.24	0.341	0.152	0.082	0.275	0.337	0.165	0.082
	14:45:08	0.083	0.414	0.182	0.331	0.083	0.46	0.189	0.322	0.132	0.301	0.174	0.334	0.335	0.089	0.101	0.102	0.305	0.082	0.1	0.102	0.347	0.082	0.1	0.102	0.096	0.237	0.085	0.383	0.098	0.276	0.083	0.395	0.095	0.273	0.083	0.446	0.082	0.32	0.207	0.239	0.242	0.341	0.151	0.082	0.278	0.336	0.162	0.082
	15:00:08	0.084	0.413	0.185	0.329	0.084	0.463	0.192	0.32	0.132	0.298	0.176	0.333	0.334	0.091	0.101	0.102	0.304	0.083	0.101	0.102	0.347	0.082	0.1	0.103	0.096	0.237	0.085	0.388	0.098	0.278	0.083	0.4	0.095	0.273	0.084	0.451	0.082	0.32	0.208	0.242	0.245	0.343	0.15	0.082	0.281	0.338	0.161	0.082
	15:15:08	0.083	0.412	0.187	0.327	0.083	0.468	0.193	0.319	0.133	0.294	0.177	0.331	0.333	0.098	0.101	0.103	0.304	0.083	0.1	0.103	0.346	0.083	0.1	0.103	0.096	0.238	0.085	0.394	0.098	0.279	0.083	0.404	0.095	0.274	0.084	0.455	0.082	0.32	0.208	0.244	0.247	0.343	0.15	0.082	0.284	0.338	0.159	0.082
	15:30:08	0.083	0.411	0.189	0.327	0.084	0.471	0.192	0.318	0.133	0.293	0.178	0.33	0.333	0.097	0.102	0.104	0.304	0.083	0.101	0.104	0.346	0.082	0.1	0.104	0.096	0.238	0.085	0.399	0.098	0.281	0.083	0.409	0.096	0.273	0.084	0.461	0.082	0.32	0.208	0.247	0.249	0.345	0.148	0.082	0.287	0.338	0.158	0.082
	15:45:08	0.083	0.408	0.19	0.324	0.084	0.475	0.191	0.317	0.133	0.29	0.179	0.328	0.333	0.097	0.101	0.104	0.303	0.083	0.1	0.104	0.345	0.083	0.1	0.104	0.096	0.237	0.085	0.404	0.098	0.282	0.083	0.413	0.095	0.274	0.084	0.465	0.082	0.32	0.208	0.249	0.252	0.345	0.147	0.082	0.29	0.339	0.156	0.082
	16:00:08	0.083	0.408	0.191	0.322	0.083	0.477	0.191	0.315	0.134	0.288	0.18	0.326	0.332	0.097	0.101	0.104	0.303	0.082	0.1	0.105	0.344	0.082	0.1	0.105	0.096	0.237	0.084	0.407	0.098	0.283	0.083	0.416	0.095	0.273	0.084	0.468	0.082	0.32	0.208	0.251	0.254	0.346	0.145	0.082	0.292	0.338	0.154	0.082
	16:15:08	0.083	0.405	0.193	0.32	0.084	0.479	0.19	0.314	0.134	0.287	0.182	0.325	0.332	0.097	0.102	0.105	0.303	0.083	0.1	0.106	0.344	0.082	0.1	0.106	0.096	0.237	0.085	0.413	0.098	0.284	0.084	0.423	0.096	0.274	0.084	0.471	0.082	0.321	0.208	0.254	0.257	0.346	0.145	0.082	0.296	0.338	0.153	0.082
	16:30:08	0.084	0.404	0.196	0.319	0.084	0.483	0.191	0.313	0.134	0.283	0.19	0.324	0.331	0.097	0.102	0.106	0.303	0.083	0.1	0.106	0.343	0.082	0.1	0.107	0.096	0.237	0.085	0.421	0.099	0.285	0.083	0.431	0.096	0.274	0.084	0.475	0.082	0.321	0.208	0.256	0.262	0.345	0.143	0.082	0.299	0.338	0.151	0.082
	16:45:08	0.083	0.404	0.206	0.317	0.084	0.483	0.192	0.311	0.135	0.278	0.196	0.322	0.331	0.097	0.101	0.106	0.302	0.083	0.1	0.107	0.343	0.083	0.1	0.107	0.096	0.237	0.085	0.428	0.099	0.286	0.083	0.437	0.096	0.273	0.084	0.479	0.082	0.321	0.207	0.259	0.262	0.346	0.142	0.082	0.302	0.337	0.149	0.082
	17:00:08	0.083	0.398	0.217	0.316	0.084	0.484	0.192	0.31	0.135	0.272	0.197	0.32	0.33	0.097	0.101	0.107	0.302	0.083	0.1	0.107	0.342	0.082	0.099	0.108	0.096	0.236	0.085	0.433	0.099	0.286	0.083	0.442	0.096	0.272	0.084	0.481	0.082	0.321	0.207	0.262	0.265	0.345	0.141	0.082	0.306	0.338	0.148	0.082
	17:15:08	0.083	0.394	0.216	0.314	0.084	0.48	0.192	0.309	0.135	0.269	0.197	0.319	0.33	0.097	0.101	0.107	0.302	0.083	0.1	0.108	0.341	0.082	0.099	0.108	0.097	0.236	0.085	0.438	0.099	0.287	0.083	0.448	0.095	0.272	0.084	0.484	0.082	0.321	0.206	0.266	0.268	0.344	0.14	0.081	0.307	0.337	0.146	0.082
	17:30:08	0.083	0.388	0.218	0.313	0.084	0.477	0.193	0.307	0.136	0.266	0.196	0.318	0.33	0.098	0.101	0.108	0.301	0.082	0.099	0.109	0.342	0.082	0.099	0.109	0.097	0.235	0.085	0.443	0.099	0.288	0.083	0.453	0.096	0.271	0.084	0.487	0.082	0.321	0.206	0.269	0.27	0.343	0.139	0.082	0.312	0.337	0.145	0.082
	17:45:08	0.083	0.385	0.224	0.311	0.084	0.473	0.193	0.307	0.137	0.262	0.195	0.316	0.33	0.098	0.101	0.109	0.301	0.083	0.099	0.11	0.341	0.082	0.1	0.11	0.097	0.235	0.085	0.448	0.099	0.288	0.084	0.457	0.096	0.272	0.084	0.49	0.082	0.321	0.205	0.272	0.273	0.343	0.138	0.082	0.317	0.336	0.143	0.082
	18:00:08	0.083	0.384	0.228	0.31	0.083	0.47	0.193	0.305	0.137	0.262	0.194	0.315	0.329	0.098	0.101	0.109	0.3	0.083	0.099	0.11	0.34	0.082	0.099	0.11	0.097	0.235	0.085	0.453	0.099	0.287	0.083	0.461	0.096	0.27	0.084	0.494	0.082	0.321	0.205	0.276	0.276	0.343	0.137	0.082	0.32	0.336	0.142	0.082
	18:15:08	0.084	0.381	0.233	0.308	0.084	0.468	0.194	0.304	0.137	0.261	0.194	0.313	0.329	0.097	0.101	0.11	0.301	0.083	0.099	0.111	0.341	0.083	0.099	0.111	0.097	0.235	0.085	0.457	0.1	0.289	0.084	0.466	0.096	0.27	0.084	0.496	0.082	0.322	0.204	0.276	0.281	0.344	0.137	0.082	0.322	0.337	0.141	0.083
	18:30:08	0.083	0.38	0.236	0.306	0.084	0.466	0.194	0.302	0.138	0.259	0.194	0.312	0.328	0.099	0.101	0.11	0.301	0.083	0.099	0.111	0.34	0.082	0.099	0.111	0.097	0.235	0.084	0.462	0.1	0.288	0.083	0.47	0.096	0.269	0.084	0.493	0.081	0.321	0.204	0.279	0.282	0.342	0.136	0.081	0.326	0.336	0.139	0.082
	18:45:08	0.083	0.381	0.241	0.305	0.084	0.465	0.195	0.301	0.138	0.261	0.194	0.311	0.328	0.103	0.101	0.111	0.302	0.083	0.098	0.111	0.341	0.082	0.098	0.112	0.097	0.235	0.085	0.466	0.1	0.287	0.083	0.473	0.096	0.27	0.084	0.488	0.082	0.321	0.204	0.282	0.29	0.342	0.135	0.082	0.328	0.336	0.139	0.082
	19:00:08	0.083	0.38	0.245	0.304	0.084	0.465	0.195	0.301	0.138	0.263	0.194	0.31	0.328	0.099	0.101	0.111	0.301	0.083	0.099	0.112	0.34	0.082	0.098	0.113	0.098	0.234	0.085	0.469	0.1	0.287	0.083	0.477	0.097	0.27	0.084	0.484	0.082	0.321	0.204	0.287	0.289	0.342	0.134	0.082	0.331	0.336	0.138	0.083
	19:15:08	0.083	0.381	0.249	0.303	0.084	0.464	0.196	0.299	0.138	0.261	0.194	0.309	0.328	0.097	0.101	0.112	0.302	0.083	0.099	0.113	0.34	0.083	0.098	0.113	0.098	0.234	0.085	0.473	0.1	0.287	0.084	0.481	0.096	0.27	0.084	0.479	0.082	0.321	0.203	0.291	0.293	0.341	0.134	0.083	0.335	0.335	0.136	0.082
	19:30:08	0.083	0.383	0.253	0.302	0.084	0.464	0.196	0.298	0.139	0.264	0.195	0.308	0.328	0.097	0.101	0.112	0.301	0.083	0.098	0.113	0.34	0.082	0.098	0.114	0.098	0.234	0.085	0.477	0.1	0.287	0.083	0.485	0.097	0.267	0.084	0.476	0.082	0.32	0.203	0.291	0.299	0.341	0.133	0.082	0.339	0.334	0.136	0.083
	19:45:08	0.084	0.387	0.258	0.301	0.084	0.462	0.195	0.297	0.139	0.266	0.194	0.306	0.327	0.097	0.101	0.113	0.3	0.083	0.099	0.114	0.34	0.083	0.098	0.115	0.098	0.234	0.084	0.48	0.1	0.286	0.083	0.488	0.097	0.267	0.084	0.472	0.082	0.32	0.202	0.297	0.305	0.34	0.133	0.082	0.344	0.334	0.134	0.082
	20:00:08	0.083	0.39	0.262	0.3	0.084	0.464	0.193	0.296	0.139	0.271	0.195	0.305	0.327	0.096	0.101	0.113	0.3	0.082	0.098	0.114	0.34	0.082	0.098	0.115	0.098	0.234	0.085	0.485	0.1	0.286	0.084	0.492	0.096	0.268	0.084	0.467	0.082	0.32	0.202	0.301	0.304	0.34	0.132	0.082	0.35	0.334	0.133	0.082
	20:15:08	0.084	0.392	0.267	0.299	0.084	0.465	0.191	0.294	0.139	0.275	0.196	0.304	0.327	0.097	0.101	0.114	0.301	0.083	0.099	0.115	0.338	0.083	0.098	0.116	0.098	0.233	0.085	0.489	0.101	0.285	0.084	0.496	0.097	0.266	0.084	0.464	0.082	0.32	0.201	0.304	0.313	0.34	0.132	0.082	0.351	0.334	0.132	0.082
	20:30:08	0.084	0.397	0.271	0.298	0.084	0.465	0.189	0.293	0.139	0.275	0.196	0.303	0.327	0.096	0.101	0.115	0.301	0.083	0.099	0.115	0.339	0.083	0.098	0.116	0.098	0.233	0.085	0.493	0.101	0.285	0.084	0.5	0.097	0.267	0.084	0.461	0.082	0.32	0.201	0.308	0.316	0.339	0.131	0.082	0.356	0.334	0.131	0.082
	20:45:08	0.084	0.403	0.276	0.297	0.084	0.466	0.187	0.292	0.14	0.28	0.196	0.301	0.326	0.096	0.101	0.115	0.301	0.083	0.099	0.116	0.338	0.083	0.098	0.117	0.098	0.233	0.085	0.493	0.101	0.285	0.083	0.502	0.097	0.267	0.084	0.457	0.082	0.32	0.2	0.314	0.323	0.339	0.13	0.082	0.365	0.333	0.13	0.082
	21:00:08	0.083	0.407	0.281	0.295	0.084	0.467	0.185	0.291	0.14	0.284	0.196	0.3	0.326	0.096	0.101	0.116	0.301	0.083	0.099	0.116	0.338	0.082	0.098	0.118	0.098	0.232	0.085	0.49	0.101	0.284	0.083	0.498	0.097	0.266	0.084	0.456	0.082	0.32	0.199	0.321	0.327	0.339	0.129	0.082	0.369	0.333	0.129	0.082
	21:15:08	0.083	0.414	0.284	0.294	0.084	0.469	0.184	0.29	0.14	0.287	0.196	0.299	0.326	0.096	0.101	0.116	0.3	0.083	0.098	0.117	0.338	0.083	0.098	0.118	0.098	0.232	0.085	0.489	0.101	0.284	0.084	0.496	0.097	0.264	0.084	0.455	0.082	0.319	0.199	0.326	0.33	0.339	0.128	0.082	0.374	0.332	0.128	0.082
	21:30:08	0.084	0.421	0.289	0.292	0.084	0.471	0.184	0.289	0.14	0.289	0.197	0.298	0.327	0.096	0.101	0.117	0.301	0.083	0.099	0.118	0.338	0.082	0.098	0.119	0.098	0.232	0.085	0.486	0.102	0.283	0.084	0.494	0.097	0.265	0.084	0.452	0.082	0.32	0.199	0.332	0.334	0.339	0.129	0.082	0.378	0.333	0.127	0.082
	21:45:08	0.083	0.428	0.293	0.292	0.084	0.474	0.183	0.287	0.14	0.291	0.197	0.297	0.326	0.095	0.101	0.117	0.3	0.083	0.099	0.118	0.338	0.082	0.098	0.12	0.098	0.232	0.085	0.483	0.102	0.283	0.083	0.491	0.097	0.264	0.084	0.45	0.082	0.319	0.198	0.336	0.34	0.338	0.128	0.082	0.38	0.333	0.126	0.082
	22:00:08	0.084	0.432	0.297	0.29	0.084	0.474	0.182	0.286	0.14	0.295	0.198	0.295	0.325	0.095	0.1	0.118	0.301	0.083	0.099	0.119	0.338	0.082	0.098	0.121	0.099	0.232	0.085	0.481	0.102	0.283	0.083	0.489	0.097	0.263	0.084	0.442	0.082	0.319	0.198	0.339	0.344	0.338	0.127	0.082	0.382	0.332	0.125	0.083
	22:15:08	0.083	0.44	0.3	0.29	0.084	0.478	0.182	0.285	0.14	0.299	0.199	0.294	0.325	0.095	0.1	0.118	0.3	0.083	0.098	0.119	0.338	0.082	0.098	0.122	0.098	0.232	0.084	0.479	0.102	0.282	0.083	0.487	0.097	0.262	0.084	0.438	0.082	0.319	0.198	0.344	0.348	0.338	0.127	0.082	0.384	0.331	0.125	0.082
	22:30:08	0.083	0.445	0.304	0.288	0.085	0.48	0.182	0.284	0.141	0.297	0.197	0.293	0.325	0.094	0.101	0.119	0.3	0.083	0.098	0.12	0.338	0.082	0.098	0.123	0.099	0.232	0.085	0.478	0.102	0.282	0.084	0.485	0.098	0.263	0.084	0.434	0.082	0.318	0.197	0.348	0.353	0.338	0.127	0.082	0.389	0.332	0.124	0.083
	22:45:08	0.083	0.454	0.307	0.288	0.084	0.482	0.182	0.283	0.141	0.299	0.195	0.292	0.324	0.094	0.1	0.12	0.3	0.083	0.098	0.121	0.338	0.082	0.098	0.124	0.098	0.232	0.085	0.475	0.102	0.281	0.083	0.484	0.098	0.262	0.084	0.428	0.082	0.319	0.197	0.35	0.356	0.337	0.127	0.082	0.393	0.331	0.123	0.083
	23:00:08	0.083	0.458	0.309	0.286	0.084	0.486	0.182	0.282	0.141	0.298	0.193	0.291	0.323	0.094	0.1	0.121	0.3	0.083	0.098	0.122	0.338	0.082	0.098	0.126	0.099	0.231	0.085	0.474	0.103	0.281	0.083	0.481	0.098	0.264	0.084	0.421	0.082	0.318	0.197	0.354	0.363	0.338	0.127	0.082	0.399	0.331	0.123	0.082
	23:15:08	0.083	0.463	0.309	0.285	0.084	0.488	0.182	0.281	0.142	0.298	0.191	0.29	0.323	0.094	0.1	0.121	0.301	0.083	0.098	0.123	0.338	0.082	0.098	0.127	0.099	0.231	0.084	0.473	0.103	0.281	0.083	0.481	0.098	0.261	0.084	0.418	0.082	0.318	0.197	0.358	0.37	0.337	0.126	0.082	0.405	0.332	0.122	0.082
	23:30:08	0.084	0.465	0.307	0.284	0.084	0.485	0.183	0.279	0.142	0.303	0.189	0.289	0.323	0.094	0.1	0.122	0.301	0.083	0.098	0.124	0.337	0.083	0.098	0.128	0.099	0.231	0.085	0.471	0.103	0.28	0.083	0.479	0.098	0.261	0.084	0.409	0.082	0.318	0.197	0.364	0.377	0.336	0.126	0.082	0.416	0.33	0.121	0.082
	23:45:08	0.083	0.471	0.304	0.284	0.084	0.488	0.184	0.279	0.142	0.301	0.188	0.288	0.323	0.094	0.1	0.123	0.3	0.083	0.098	0.125	0.338	0.082	0.098	0.129	0.099	0.231	0.085	0.47	0.103	0.28	0.083	0.478	0.098	0.262	0.084	0.405	0.082	0.318	0.198	0.371	0.386	0.336	0.126	0.082	0.426	0.33	0.121	0.082
	1 day, 0:00:08	0.083	0.476	0.301	0.282	0.084	0.487	0.183	0.278	0.141	0.299	0.187	0.287	0.322	0.094	0.1	0.124	0.3	0.083	0.098	0.126	0.337	0.083	0.098	0.131	0.099	0.23	0.085	0.469	0.104	0.28	0.083	0.477	0.098	0.26	0.084	0.398	0.082	0.317	0.198	0.379	0.392	0.335	0.126	0.082	0.436	0.33	0.12	0.082
	1 day, 0:15:08	0.084	0.478	0.3	0.282	0.085	0.491	0.185	0.277	0.142	0.303	0.187	0.286	0.322	0.094	0.1	0.125	0.301	0.083	0.098	0.127	0.339	0.082	0.099	0.133	0.099	0.23	0.085	0.467	0.104	0.28	0.083	0.475	0.098	0.26	0.084	0.393	0.082	0.317	0.198	0.387	0.401	0.336	0.127	0.082	0.443	0.329	0.12	0.083
	1 day, 0:30:08	0.084	0.48	0.297	0.28	0.085	0.49	0.186	0.276	0.142	0.297	0.186	0.285	0.322	0.094	0.1	0.127	0.301	0.083	0.098	0.129	0.338	0.083	0.098	0.135	0.099	0.23	0.085	0.467	0.104	0.279	0.083	0.474	0.098	0.261	0.084	0.387	0.082	0.317	0.199	0.395	0.408	0.336	0.127	0.082	0.453	0.33	0.12	0.083
	1 day, 0:45:08	0.084	0.484	0.295	0.28	0.084	0.493	0.186	0.275	0.142	0.303	0.186	0.284	0.322	0.094	0.1	0.127	0.3	0.083	0.098	0.13	0.338	0.082	0.098	0.137	0.099	0.23	0.084	0.465	0.104	0.279	0.083	0.473	0.098	0.26	0.084	0.383	0.082	0.316	0.199	0.402	0.418	0.335	0.126	0.082	0.463	0.33	0.119	0.082
	1 day, 1:00:08	0.084	0.49	0.293	0.279	0.085	0.491	0.187	0.274	0.143	0.298	0.185	0.283	0.322	0.094	0.1	0.129	0.301	0.083	0.098	0.131	0.338	0.083	0.098	0.139	0.099	0.23	0.085	0.464	0.105	0.278	0.084	0.473	0.099	0.261	0.084	0.376	0.082	0.317	0.2	0.41	0.43	0.335	0.128	0.082	0.474	0.33	0.119	0.083
	1 day, 1:15:08	0.084	0.491	0.292	0.277	0.085	0.493	0.187	0.272	0.143	0.302	0.186	0.282	0.321	0.094	0.1	0.13	0.3	0.083	0.098	0.133	0.338	0.082	0.098	0.142	0.099	0.23	0.085	0.464	0.104	0.278	0.083	0.472	0.098	0.259	0.084	0.371	0.082	0.316	0.201	0.418	0.444	0.335	0.126	0.082	0.486	0.329	0.118	0.082
	1 day, 1:30:08	0.084	0.49	0.29	0.276	0.084	0.492	0.188	0.271	0.144	0.297	0.185	0.28	0.321	0.094	0.1	0.132	0.301	0.083	0.098	0.134	0.338	0.082	0.098	0.144	0.099	0.23	0.085	0.463	0.105	0.278	0.084	0.473	0.099	0.26	0.084	0.367	0.082	0.316	0.2	0.427	0.46	0.336	0.129	0.082	0.5	0.329	0.118	0.083
	1 day, 1:45:08	0.084	0.493	0.289	0.275	0.085	0.497	0.189	0.27	0.143	0.302	0.186	0.279	0.321	0.094	0.1	0.133	0.301	0.083	0.098	0.136	0.338	0.082	0.098	0.146	0.099	0.229	0.085	0.463	0.105	0.278	0.083	0.472	0.098	0.259	0.084	0.361	0.082	0.316	0.202	0.439	0.476	0.336	0.128	0.082	0.514	0.329	0.118	0.083
	1 day, 2:00:08	0.084	0.495	0.288	0.274	0.084	0.498	0.19	0.269	0.143	0.301	0.187	0.278	0.321	0.094	0.1	0.135	0.302	0.083	0.098	0.138	0.338	0.083	0.098	0.149	0.099	0.229	0.085	0.464	0.105	0.277	0.084	0.472	0.098	0.26	0.084	0.357	0.082	0.316	0.203	0.452	0.494	0.335	0.13	0.082	0.527	0.329	0.118	0.083
	1 day, 2:15:08	0.084	0.495	0.287	0.274	0.085	0.494	0.192	0.268	0.143	0.299	0.187	0.278	0.32	0.094	0.1	0.136	0.302	0.084	0.098	0.139	0.339	0.082	0.098	0.153	0.099	0.229	0.085	0.465	0.106	0.277	0.083	0.472	0.099	0.258	0.084	0.354	0.082	0.316	0.204	0.465	0.51	0.335	0.129	0.082	0.537	0.329	0.118	0.082
	1 day, 2:30:08	0.084	0.503	0.286	0.273	0.085	0.495	0.193	0.268	0.144	0.299	0.188	0.276	0.321	0.095	0.1	0.139	0.302	0.083	0.098	0.141	0.338	0.083	0.098	0.155	0.1	0.23	0.085	0.465	0.106	0.277	0.084	0.471	0.099	0.258	0.084	0.347	0.082	0.316	0.206	0.479	0.527	0.335	0.131	0.082	0.546	0.329	0.118	0.083
	1 day, 2:45:08	0.084	0.502	0.286	0.271	0.085	0.495	0.194	0.266	0.144	0.302	0.189	0.275	0.32	0.094	0.1	0.14	0.302	0.083	0.098	0.143	0.338	0.082	0.098	0.159	0.099	0.229	0.085	0.465	0.106	0.276	0.084	0.47	0.098	0.258	0.084	0.341	0.082	0.315	0.206	0.493	0.534	0.334	0.13	0.082	0.551	0.328	0.118	0.082
	1 day, 3:00:08	0.084	0.505	0.285	0.271	0.085	0.495	0.195	0.265	0.144	0.299	0.189	0.275	0.32	0.094	0.1	0.141	0.301	0.083	0.098	0.145	0.338	0.083	0.098	0.161	0.1	0.229	0.085	0.464	0.106	0.276	0.083	0.468	0.098	0.258	0.084	0.338	0.082	0.315	0.207	0.509	0.541	0.334	0.131	0.082	0.56	0.327	0.118	0.083
	1 day, 3:15:08	0.084	0.501	0.285	0.269	0.085	0.494	0.196	0.264	0.144	0.302	0.191	0.273	0.32	0.094	0.1	0.143	0.302	0.083	0.098	0.147	0.338	0.082	0.098	0.164	0.1	0.228	0.084	0.462	0.106	0.276	0.083	0.466	0.099	0.257	0.084	0.334	0.082	0.315	0.208	0.522	0.541	0.333	0.131	0.082	0.566	0.327	0.118	0.082
	1 day, 3:30:08	0.084	0.507	0.285	0.268	0.085	0.498	0.196	0.263	0.143	0.303	0.192	0.272	0.319	0.094	0.1	0.145	0.302	0.083	0.098	0.149	0.338	0.083	0.097	0.167	0.099	0.229	0.085	0.46	0.106	0.276	0.083	0.465	0.099	0.257	0.084	0.327	0.082	0.315	0.209	0.531	0.543	0.334	0.131	0.082	0.576	0.327	0.118	0.082
	1 day, 3:45:08	0.084	0.504	0.286	0.268	0.085	0.493	0.198	0.262	0.143	0.306	0.192	0.271	0.319	0.094	0.1	0.147	0.301	0.083	0.098	0.151	0.338	0.082	0.098	0.17	0.099	0.229	0.085	0.459	0.106	0.275	0.083	0.462	0.099	0.256	0.083	0.325	0.082	0.315	0.211	0.539	0.546	0.334	0.132	0.082	0.583	0.327	0.118	0.082
	1 day, 4:00:08	0.084	0.505	0.285	0.266	0.085	0.49	0.198	0.261	0.144	0.3	0.193	0.27	0.319	0.094	0.1	0.15	0.301	0.083	0.098	0.153	0.339	0.083	0.098	0.173	0.099	0.228	0.085	0.457	0.106	0.275	0.083	0.46	0.099	0.258	0.084	0.317	0.082	0.315	0.213	0.544	0.55	0.334	0.134	0.082	0.591	0.327	0.118	0.083
	1 day, 4:15:08	0.084	0.51	0.286	0.265	0.085	0.491	0.199	0.26	0.145	0.3	0.195	0.269	0.319	0.095	0.1	0.151	0.302	0.084	0.098	0.155	0.339	0.082	0.098	0.177	0.1	0.229	0.085	0.455	0.107	0.275	0.084	0.458	0.099	0.257	0.084	0.313	0.082	0.315	0.214	0.552	0.555	0.334	0.134	0.082	0.589	0.327	0.118	0.083
	1 day, 4:30:08	0.084	0.514	0.286	0.264	0.085	0.492	0.199	0.259	0.145	0.298	0.194	0.268	0.318	0.094	0.099	0.153	0.302	0.083	0.097	0.157	0.339	0.083	0.097	0.18	0.1	0.228	0.085	0.452	0.107	0.275	0.083	0.454	0.099	0.257	0.084	0.306	0.082	0.315	0.214	0.556	0.553	0.333	0.133	0.082	0.591	0.326	0.118	0.082
	1 day, 4:45:08	0.084	0.509	0.286	0.263	0.085	0.492	0.2	0.258	0.144	0.3	0.196	0.267	0.318	0.094	0.1	0.156	0.303	0.084	0.098	0.159	0.339	0.082	0.098	0.184	0.1	0.228	0.085	0.451	0.107	0.274	0.083	0.452	0.099	0.256	0.084	0.302	0.082	0.314	0.216	0.565	0.555	0.333	0.135	0.082	0.583	0.327	0.118	0.082
	1 day, 5:00:08	0.084	0.511	0.286	0.262	0.085	0.489	0.201	0.257	0.145	0.3	0.197	0.266	0.318	0.094	0.1	0.158	0.303	0.083	0.097	0.161	0.339	0.083	0.098	0.187	0.1	0.228	0.085	0.449	0.107	0.274	0.084	0.45	0.099	0.257	0.084	0.296	0.082	0.314	0.218	0.575	0.561	0.333	0.137	0.082	0.601	0.327	0.118	0.083
	1 day, 5:15:08	0.084	0.513	0.286	0.261	0.085	0.487	0.202	0.256	0.145	0.3	0.198	0.265	0.317	0.094	0.1	0.16	0.302	0.083	0.098	0.164	0.338	0.082	0.098	0.19	0.1	0.228	0.085	0.447	0.107	0.274	0.083	0.447	0.099	0.255	0.084	0.292	0.082	0.314	0.219	0.575	0.563	0.333	0.137	0.082	0.603	0.326	0.118	0.083
	1 day, 5:30:08	0.084	0.516	0.286	0.261	0.085	0.487	0.203	0.255	0.145	0.297	0.199	0.264	0.317	0.094	0.1	0.162	0.302	0.083	0.098	0.167	0.339	0.082	0.097	0.193	0.1	0.228	0.085	0.444	0.107	0.274	0.083	0.444	0.099	0.256	0.084	0.287	0.082	0.314	0.221	0.581	0.565	0.333	0.137	0.082	0.596	0.326	0.119	0.082
	1 day, 5:45:08	0.084	0.513	0.286	0.259	0.085	0.487	0.203	0.254	0.145	0.302	0.2	0.263	0.316	0.094	0.099	0.165	0.302	0.083	0.097	0.17	0.339	0.082	0.097	0.197	0.1	0.227	0.085	0.442	0.107	0.273	0.083	0.442	0.099	0.255	0.084	0.281	0.082	0.313	0.222	0.585	0.565	0.332	0.139	0.082	0.597	0.326	0.118	0.082
	1 day, 6:00:08	0.084	0.51	0.286	0.259	0.085	0.485	0.205	0.253	0.145	0.298	0.2	0.262	0.316	0.094	0.1	0.166	0.302	0.083	0.098	0.171	0.339	0.082	0.098	0.2	0.1	0.227	0.085	0.439	0.107	0.273	0.084	0.439	0.099	0.255	0.084	0.276	0.082	0.314	0.224	0.591	0.563	0.333	0.142	0.082	0.602	0.326	0.119	0.082
	1 day, 6:15:08	0.084	0.508	0.287	0.257	0.085	0.483	0.205	0.252	0.146	0.297	0.201	0.261	0.317	0.094	0.1	0.169	0.301	0.083	0.097	0.174	0.338	0.082	0.097	0.203	0.1	0.227	0.085	0.438	0.107	0.273	0.083	0.436	0.099	0.255	0.084	0.271	0.082	0.313	0.225	0.592	0.566	0.332	0.141	0.082	0.6	0.326	0.12	0.083
	1 day, 6:30:08	0.084	0.509	0.288	0.256	0.085	0.483	0.206	0.251	0.146	0.299	0.202	0.26	0.316	0.094	0.099	0.171	0.302	0.083	0.097	0.175	0.338	0.083	0.097	0.205	0.1	0.227	0.085	0.435	0.107	0.273	0.083	0.433	0.099	0.255	0.084	0.266	0.082	0.313	0.226	0.59	0.562	0.332	0.144	0.082	0.595	0.325	0.119	0.082
	1 day, 6:45:08	0.084	0.507	0.288	0.256	0.085	0.481	0.207	0.25	0.146	0.293	0.202	0.259	0.316	0.094	0.1	0.173	0.302	0.083	0.097	0.178	0.338	0.083	0.097	0.209	0.1	0.227	0.085	0.434	0.107	0.273	0.083	0.43	0.099	0.254	0.084	0.263	0.082	0.313	0.228	0.591	0.567	0.332	0.142	0.082	0.597	0.325	0.119	0.082
	1 day, 7:00:08	0.084	0.507	0.288	0.255	0.085	0.482	0.207	0.249	0.146	0.293	0.203	0.258	0.316	0.095	0.1	0.175	0.302	0.084	0.097	0.181	0.338	0.083	0.097	0.212	0.1	0.227	0.085	0.431	0.107	0.272	0.083	0.429	0.099	0.254	0.084	0.255	0.082	0.313	0.231	0.597	0.564	0.332	0.145	0.082	0.589	0.326	0.12	0.082
	1 day, 7:15:08	0.084	0.508	0.288	0.254	0.085	0.48	0.207	0.248	0.146	0.298	0.203	0.257	0.315	0.094	0.099	0.177	0.302	0.083	0.097	0.181	0.338	0.082	0.097	0.214	0.1	0.227	0.085	0.429	0.107	0.272	0.084	0.425	0.099	0.255	0.084	0.25	0.082	0.313	0.231	0.591	0.556	0.331	0.144	0.082	0.583	0.324	0.12	0.082
	1 day, 7:30:08	0.084	0.51	0.289	0.253	0.086	0.481	0.208	0.247	0.146	0.294	0.204	0.256	0.314	0.094	0.099	0.18	0.303	0.083	0.097	0.184	0.339	0.083	0.097	0.217	0.1	0.227	0.085	0.426	0.107	0.272	0.083	0.423	0.099	0.253	0.084	0.245	0.082	0.312	0.233	0.584	0.554	0.331	0.145	0.082	0.585	0.324	0.12	0.082
	1 day, 7:45:08	0.084	0.514	0.288	0.251	0.085	0.478	0.208	0.246	0.146	0.293	0.205	0.255	0.314	0.094	0.099	0.181	0.302	0.083	0.097	0.187	0.339	0.082	0.097	0.22	0.1	0.227	0.085	0.424	0.106	0.271	0.083	0.42	0.099	0.255	0.084	0.243	0.082	0.312	0.234	0.576	0.544	0.331	0.146	0.082	0.589	0.325	0.12	0.082
	1 day, 8:00:08	0.085	0.51	0.289	0.251	0.085	0.478	0.209	0.245	0.147	0.29	0.207	0.255	0.314	0.094	0.1	0.183	0.303	0.083	0.097	0.188	0.339	0.083	0.097	0.221	0.1	0.227	0.085	0.422	0.107	0.272	0.083	0.419	0.1	0.255	0.084	0.237	0.082	0.313	0.236	0.568	0.544	0.332	0.148	0.082	0.585	0.325	0.121	0.082
	1 day, 8:15:08	0.084	0.508	0.29	0.249	0.085	0.476	0.209	0.244	0.147	0.292	0.207	0.254	0.314	0.094	0.099	0.186	0.302	0.083	0.097	0.191	0.338	0.082	0.097	0.223	0.1	0.226	0.085	0.42	0.107	0.271	0.084	0.415	0.099	0.253	0.084	0.232	0.082	0.312	0.238	0.555	0.537	0.332	0.15	0.083	0.577	0.325	0.121	0.082
	1 day, 8:30:08	0.085	0.508	0.29	0.248	0.085	0.481	0.209	0.243	0.148	0.294	0.207	0.252	0.313	0.094	0.099	0.186	0.303	0.084	0.097	0.192	0.339	0.083	0.097	0.226	0.1	0.226	0.085	0.418	0.107	0.271	0.083	0.413	0.1	0.253	0.084	0.227	0.082	0.312	0.24	0.546	0.532	0.331	0.149	0.082	0.573	0.324	0.121	0.082
	1 day, 8:45:08	0.084	0.514	0.29	0.247	0.085	0.479	0.209	0.242	0.148	0.293	0.208	0.251	0.313	0.094	0.099	0.189	0.302	0.083	0.097	0.194	0.338	0.082	0.097	0.227	0.099	0.226	0.085	0.416	0.106	0.271	0.083	0.41	0.099	0.252	0.084	0.223	0.082	0.311	0.242	0.54	0.53	0.33	0.152	0.082	0.575	0.324	0.122	0.082
	1 day, 9:00:08	0.085	0.513	0.29	0.247	0.085	0.476	0.21	0.241	0.147	0.295	0.209	0.251	0.313	0.093	0.099	0.19	0.302	0.083	0.097	0.197	0.338	0.083	0.097	0.23	0.1	0.226	0.085	0.413	0.106	0.27	0.083	0.407	0.099	0.252	0.084	0.222	0.082	0.312	0.243	0.534	0.53	0.33	0.152	0.082	0.569	0.323	0.122	0.082
	1 day, 9:15:08	0.084	0.512	0.291	0.246	0.085	0.476	0.21	0.24	0.149	0.292	0.209	0.25	0.312	0.093	0.099	0.192	0.302	0.083	0.097	0.197	0.338	0.083	0.097	0.231	0.1	0.226	0.085	0.411	0.106	0.27	0.083	0.405	0.099	0.253	0.084	0.216	0.082	0.311	0.245	0.528	0.529	0.33	0.155	0.082	0.562	0.324	0.121	0.082
	1 day, 9:30:08	0.084	0.51	0.291	0.244	0.085	0.478	0.211	0.239	0.136	0.297	0.21	0.249	0.312	0.094	0.099	0.194	0.302	0.083	0.097	0.2	0.339	0.082	0.097	0.233	0.1	0.226	0.085	0.409	0.106	0.27	0.084	0.403	0.099	0.252	0.084	0.214	0.082	0.311	0.248	0.525	0.531	0.33	0.154	0.082	0.559	0.324	0.123	0.082
	1 day, 9:45:08	0.085	0.513	0.292	0.243	0.085	0.476	0.211	0.238	0.121	0.292	0.211	0.248	0.312	0.094	0.1	0.196	0.303	0.083	0.097	0.202	0.339	0.084	0.097	0.235	0.1	0.226	0.085	0.407	0.106	0.27	0.084	0.4	0.1	0.252	0.084	0.208	0.082	0.311	0.25	0.523	0.527	0.33	0.158	0.082	0.55	0.324	0.123	0.082
	1 day, 10:00:08	0.084	0.511	0.293	0.242	0.085	0.478	0.212	0.237	0.116	0.293	0.212	0.247	0.311	0.094	0.099	0.198	0.303	0.083	0.097	0.203	0.339	0.082	0.097	0.238	0.099	0.226	0.084	0.405	0.106	0.269	0.083	0.397	0.099	0.251	0.084	0.206	0.082	0.311	0.252	0.524	0.526	0.331	0.157	0.082	0.546	0.324	0.123	0.082
	1 day, 10:15:08	0.085	0.512	0.293	0.242	0.085	0.478	0.212	0.236	0.114	0.294	0.212	0.246	0.312	0.093	0.099	0.2	0.303	0.083	0.097	0.205	0.339	0.083	0.096	0.24	0.1	0.226	0.085	0.403	0.106	0.27	0.083	0.395	0.1	0.251	0.084	0.201	0.082	0.311	0.253	0.52	0.52	0.331	0.157	0.082	0.533	0.323	0.123	0.082
	1 day, 10:30:08	0.085	0.513	0.294	0.241	0.085	0.479	0.213	0.235	0.114	0.293	0.213	0.245	0.311	0.094	0.099	0.201	0.302	0.083	0.097	0.207	0.338	0.082	0.097	0.242	0.1	0.226	0.085	0.401	0.106	0.269	0.083	0.393	0.099	0.251	0.084	0.199	0.082	0.311	0.254	0.517	0.519	0.33	0.157	0.082	0.529	0.323	0.124	0.082
	1 day, 10:45:08	0.085	0.511	0.294	0.239	0.085	0.477	0.213	0.235	0.114	0.291	0.213	0.244	0.311	0.094	0.099	0.203	0.302	0.083	0.097	0.209	0.339	0.083	0.097	0.244	0.1	0.225	0.085	0.4	0.106	0.269	0.084	0.39	0.1	0.252	0.084	0.194	0.082	0.31	0.257	0.513	0.519	0.33	0.162	0.082	0.528	0.323	0.124	0.082
	1 day, 11:00:08	0.084	0.51	0.295	0.239	0.086	0.477	0.214	0.233	0.113	0.291	0.213	0.243	0.31	0.094	0.099	0.205	0.302	0.083	0.097	0.211	0.339	0.082	0.096	0.245	0.099	0.225	0.085	0.397	0.106	0.269	0.083	0.388	0.099	0.251	0.084	0.191	0.082	0.31	0.258	0.509	0.515	0.329	0.16	0.082	0.52	0.323	0.123	0.082
	1 day, 11:15:08	0.085	0.51	0.296	0.238	0.086	0.479	0.215	0.233	0.114	0.29	0.214	0.242	0.311	0.093	0.099	0.207	0.301	0.083	0.097	0.213	0.339	0.083	0.097	0.246	0.1	0.225	0.085	0.395	0.106	0.269	0.084	0.387	0.1	0.252	0.084	0.189	0.082	0.31	0.259	0.51	0.511	0.33	0.161	0.082	0.516	0.322	0.124	0.082
	1 day, 11:30:08	0.085	0.512	0.297	0.237	0.086	0.48	0.215	0.232	0.114	0.295	0.214	0.242	0.311	0.094	0.099	0.209	0.302	0.083	0.097	0.215	0.339	0.082	0.096	0.248	0.1	0.225	0.085	0.393	0.106	0.268	0.084	0.384	0.1	0.25	0.084	0.185	0.082	0.31	0.262	0.51	0.514	0.33	0.162	0.082	0.516	0.322	0.125	0.081
	1 day, 11:45:08	0.085	0.512	0.298	0.236	0.085	0.481	0.215	0.231	0.115	0.292	0.214	0.241	0.31	0.094	0.099	0.211	0.303	0.083	0.097	0.217	0.339	0.083	0.096	0.249	0.1	0.225	0.085	0.392	0.106	0.269	0.083	0.382	0.1	0.252	0.084	0.182	0.082	0.31	0.263	0.51	0.511	0.329	0.164	0.082	0.516	0.322	0.125	0.082
	1 day, 12:00:08	0.085	0.511	0.298	0.235	0.086	0.485	0.216	0.23	0.114	0.295	0.214	0.24	0.309	0.093	0.099	0.212	0.302	0.083	0.096	0.218	0.339	0.082	0.096	0.25	0.1	0.225	0.085	0.39	0.105	0.268	0.083	0.379	0.099	0.25	0.084	0.182	0.081	0.309	0.266	0.506	0.512	0.329	0.164	0.082	0.513	0.322	0.126	0.081
	1 day, 12:15:08	0.085	0.51	0.298	0.234	0.086	0.48	0.217	0.229	0.114	0.291	0.215	0.239	0.31	0.093	0.099	0.214	0.302	0.083	0.096	0.22	0.337	0.083	0.096	0.252	0.1	0.225	0.085	0.388	0.106	0.267	0.083	0.377	0.1	0.251	0.084	0.177	0.082	0.309	0.265	0.501	0.505	0.328	0.165	0.082	0.501	0.321	0.125	0.082
	1 day, 12:30:08	0.085	0.512	0.298	0.234	0.086	0.485	0.218	0.228	0.114	0.295	0.215	0.238	0.31	0.094	0.099	0.216	0.302	0.084	0.097	0.222	0.339	0.082	0.097	0.252	0.1	0.225	0.085	0.387	0.106	0.268	0.084	0.375	0.1	0.249	0.084	0.175	0.082	0.31	0.268	0.5	0.504	0.329	0.166	0.082	0.503	0.322	0.126	0.082
	1 day, 12:45:08	0.085	0.51	0.299	0.233	0.086	0.486	0.219	0.228	0.114	0.29	0.216	0.237	0.31	0.093	0.099	0.217	0.302	0.083	0.097	0.222	0.338	0.083	0.096	0.253	0.1	0.225	0.085	0.385	0.106	0.267	0.083	0.373	0.1	0.249	0.084	0.172	0.082	0.309	0.269	0.498	0.5	0.329	0.168	0.082	0.503	0.321	0.126	0.082
	1 day, 13:00:08	0.085	0.51	0.299	0.232	0.086	0.486	0.219	0.227	0.114	0.294	0.216	0.237	0.309	0.094	0.099	0.218	0.302	0.084	0.097	0.223	0.338	0.082	0.096	0.255	0.1	0.225	0.085	0.383	0.106	0.267	0.084	0.371	0.1	0.249	0.084	0.17	0.082	0.309	0.271	0.499	0.5	0.329	0.167	0.082	0.498	0.322	0.126	0.082
	1 day, 13:15:08	0.085	0.507	0.299	0.232	0.086	0.489	0.22	0.226	0.114	0.29	0.216	0.236	0.309	0.094	0.099	0.219	0.301	0.083	0.097	0.225	0.338	0.083	0.096	0.257	0.1	0.224	0.085	0.381	0.106	0.267	0.083	0.369	0.1	0.249	0.084	0.169	0.082	0.309	0.272	0.496	0.497	0.329	0.17	0.082	0.499	0.321	0.127	0.082
	1 day, 13:30:08	0.085	0.507	0.3	0.23	0.086	0.487	0.22	0.225	0.114	0.288	0.216	0.235	0.309	0.093	0.099	0.221	0.302	0.084	0.097	0.226	0.339	0.082	0.096	0.256	0.1	0.224	0.085	0.38	0.106	0.267	0.084	0.367	0.1	0.25	0.084	0.17	0.082	0.309	0.274	0.497	0.499	0.329	0.17	0.082	0.496	0.322	0.127	0.082
	1 day, 13:45:08	0.085	0.506	0.3	0.229	0.086	0.488	0.22	0.224	0.114	0.292	0.217	0.234	0.308	0.094	0.099	0.221	0.302	0.083	0.096	0.227	0.339	0.083	0.096	0.257	0.1	0.224	0.085	0.378	0.106	0.267	0.083	0.366	0.1	0.249	0.084	0.164	0.082	0.309	0.275	0.496	0.499	0.328	0.171	0.082	0.496	0.322	0.128	0.081
	1 day, 14:00:08	0.085	0.506	0.3	0.229	0.086	0.49	0.221	0.223	0.114	0.293	0.217	0.234	0.308	0.094	0.099	0.223	0.302	0.083	0.097	0.227	0.339	0.083	0.097	0.259	0.1	0.224	0.085	0.376	0.106	0.267	0.083	0.363	0.1	0.249	0.084	0.163	0.082	0.309	0.277	0.494	0.496	0.329	0.172	0.082	0.497	0.321	0.129	0.082
	1 day, 14:15:08	0.086	0.504	0.301	0.229	0.086	0.496	0.221	0.223	0.114	0.289	0.218	0.234	0.308	0.094	0.1	0.224	0.301	0.083	0.097	0.228	0.339	0.083	0.097	0.26	0.101	0.224	0.085	0.375	0.106	0.267	0.084	0.362	0.1	0.25	0.084	0.161	0.082	0.309	0.279	0.492	0.495	0.328	0.172	0.082	0.491	0.321	0.129	0.082
	1 day, 14:30:08	0.085	0.507	0.301	0.227	0.086	0.491	0.221	0.222	0.114	0.291	0.218	0.232	0.308	0.093	0.099	0.224	0.302	0.083	0.096	0.23	0.338	0.083	0.096	0.261	0.1	0.224	0.085	0.373	0.106	0.266	0.084	0.359	0.1	0.25	0.084	0.159	0.082	0.308	0.28	0.491	0.494	0.328	0.173	0.083	0.49	0.32	0.13	0.082
	1 day, 14:45:08	0.086	0.502	0.301	0.227	0.086	0.492	0.221	0.221	0.114	0.293	0.219	0.232	0.307	0.094	0.099	0.226	0.301	0.084	0.097	0.23	0.338	0.083	0.096	0.262	0.1	0.224	0.085	0.372	0.106	0.266	0.084	0.358	0.1	0.249	0.084	0.157	0.082	0.308	0.281	0.489	0.492	0.328	0.177	0.082	0.488	0.321	0.13	0.082
	1 day, 15:00:08	0.085	0.498	0.302	0.225	0.086	0.49	0.221	0.22	0.114	0.286	0.219	0.231	0.307	0.093	0.099	0.227	0.302	0.084	0.096	0.232	0.338	0.082	0.096	0.264	0.1	0.223	0.085	0.371	0.105	0.266	0.084	0.356	0.1	0.249	0.084	0.155	0.082	0.308	0.282	0.488	0.49	0.328	0.175	0.082	0.488	0.321	0.13	0.082
	1 day, 15:15:08	0.086	0.498	0.302	0.225	0.086	0.492	0.222	0.22	0.114	0.289	0.22	0.23	0.306	0.093	0.099	0.228	0.302	0.084	0.097	0.232	0.338	0.083	0.096	0.266	0.1	0.223	0.085	0.368	0.106	0.266	0.084	0.354	0.1	0.248	0.084	0.155	0.082	0.308	0.284	0.489	0.49	0.328	0.175	0.082	0.481	0.32	0.131	0.082
	1 day, 15:30:08	0.085	0.497	0.302	0.224	0.086	0.496	0.222	0.219	0.114	0.288	0.22	0.229	0.306	0.093	0.099	0.229	0.302	0.083	0.096	0.234	0.338	0.083	0.096	0.268	0.1	0.223	0.085	0.367	0.106	0.265	0.083	0.352	0.1	0.248	0.084	0.152	0.081	0.308	0.285	0.486	0.49	0.327	0.178	0.082	0.483	0.32	0.131	0.081
	1 day, 15:45:08	0.085	0.496	0.302	0.223	0.086	0.495	0.222	0.218	0.114	0.287	0.22	0.229	0.305	0.093	0.099	0.229	0.302	0.083	0.096	0.234	0.338	0.082	0.095	0.267	0.1	0.223	0.085	0.365	0.106	0.265	0.083	0.351	0.1	0.246	0.084	0.151	0.082	0.308	0.286	0.486	0.489	0.327	0.179	0.082	0.481	0.32	0.131	0.081
	1 day, 16:00:08	0.086	0.494	0.303	0.222	0.086	0.498	0.222	0.217	0.115	0.285	0.221	0.228	0.305	0.093	0.099	0.23	0.301	0.083	0.096	0.235	0.338	0.083	0.096	0.267	0.1	0.223	0.085	0.364	0.106	0.265	0.084	0.35	0.1	0.247	0.084	0.151	0.082	0.308	0.289	0.484	0.487	0.327	0.181	0.082	0.479	0.319	0.133	0.082
	1 day, 16:15:08	0.086	0.5	0.304	0.222	0.086	0.501	0.222	0.217	0.114	0.286	0.222	0.228	0.304	0.094	0.099	0.231	0.302	0.084	0.096	0.237	0.338	0.083	0.096	0.27	0.1	0.223	0.085	0.362	0.106	0.265	0.083	0.348	0.1	0.247	0.084	0.148	0.082	0.308	0.29	0.488	0.49	0.327	0.179	0.082	0.479	0.319	0.133	0.081
	1 day, 16:30:08	0.086	0.499	0.304	0.221	0.086	0.498	0.222	0.216	0.113	0.29	0.222	0.227	0.305	0.093	0.099	0.232	0.301	0.083	0.096	0.238	0.339	0.083	0.096	0.269	0.1	0.223	0.085	0.362	0.106	0.265	0.083	0.349	0.1	0.248	0.084	0.147	0.081	0.308	0.292	0.484	0.487	0.326	0.181	0.082	0.482	0.32	0.133	0.082
	1 day, 16:45:08	0.086	0.494	0.304	0.221	0.086	0.503	0.222	0.215	0.114	0.291	0.222	0.226	0.303	0.093	0.099	0.233	0.301	0.083	0.096	0.238	0.339	0.083	0.096	0.27	0.1	0.222	0.085	0.36	0.106	0.264	0.084	0.346	0.1	0.246	0.084	0.145	0.082	0.307	0.293	0.481	0.483	0.326	0.179	0.082	0.482	0.319	0.134	0.081
	1 day, 17:00:08	0.086	0.491	0.305	0.22	0.086	0.503	0.222	0.214	0.115	0.291	0.223	0.226	0.304	0.093	0.099	0.235	0.302	0.083	0.096	0.24	0.338	0.083	0.096	0.272	0.1	0.223	0.085	0.359	0.106	0.265	0.084	0.344	0.1	0.247	0.084	0.145	0.082	0.308	0.294	0.48	0.482	0.327	0.181	0.082	0.475	0.319	0.134	0.082
	1 day, 17:15:08	0.086	0.489	0.305	0.219	0.086	0.504	0.223	0.214	0.115	0.285	0.223	0.226	0.303	0.093	0.099	0.235	0.301	0.084	0.096	0.241	0.338	0.083	0.096	0.273	0.101	0.223	0.085	0.358	0.106	0.264	0.084	0.342	0.101	0.246	0.084	0.144	0.082	0.307	0.296	0.479	0.481	0.327	0.182	0.083	0.472	0.319	0.135	0.082
	1 day, 17:30:08	0.086	0.49	0.305	0.218	0.086	0.507	0.223	0.213	0.114	0.284	0.224	0.225	0.303	0.093	0.099	0.236	0.302	0.083	0.096	0.241	0.338	0.083	0.096	0.272	0.101	0.222	0.085	0.357	0.106	0.264	0.084	0.341	0.1	0.246	0.084	0.143	0.082	0.307	0.297	0.477	0.476	0.326	0.185	0.082	0.472	0.318	0.135	0.082
	1 day, 17:45:08	0.086	0.49	0.305	0.218	0.086	0.508	0.222	0.211	0.113	0.282	0.223	0.224	0.302	0.092	0.098	0.237	0.301	0.083	0.096	0.243	0.338	0.083	0.096	0.276	0.1	0.222	0.085	0.354	0.106	0.263	0.083	0.339	0.1	0.245	0.084	0.141	0.082	0.307	0.299	0.474	0.475	0.326	0.182	0.082	0.466	0.318	0.135	0.081
	1 day, 18:00:08	0.086	0.485	0.305	0.217	0.086	0.513	0.222	0.211	0.114	0.281	0.223	0.224	0.302	0.093	0.099	0.238	0.301	0.083	0.096	0.243	0.338	0.083	0.096	0.275	0.1	0.222	0.085	0.354	0.106	0.264	0.084	0.339	0.101	0.247	0.084	0.14	0.081	0.307	0.299	0.474	0.473	0.326	0.184	0.082	0.472	0.319	0.136	0.082
	1 day, 18:15:08	0.086	0.484	0.305	0.216	0.086	0.518	0.223	0.211	0.112	0.29	0.224	0.223	0.302	0.093	0.099	0.238	0.301	0.083	0.096	0.244	0.339	0.083	0.096	0.276	0.1	0.222	0.085	0.353	0.106	0.263	0.084	0.337	0.101	0.246	0.084	0.139	0.082	0.307	0.302	0.476	0.475	0.326	0.184	0.082	0.472	0.319	0.136	0.082
	1 day, 18:30:08	0.086	0.489	0.305	0.216	0.086	0.517	0.223	0.21	0.114	0.284	0.224	0.223	0.301	0.092	0.099	0.24	0.301	0.083	0.096	0.246	0.339	0.083	0.096	0.279	0.1	0.222	0.085	0.352	0.106	0.263	0.084	0.337	0.101	0.248	0.084	0.138	0.082	0.307	0.303	0.478	0.476	0.326	0.185	0.082	0.468	0.318	0.137	0.082
	1 day, 18:45:08	0.086	0.482	0.305	0.215	0.086	0.515	0.223	0.209	0.114	0.285	0.224	0.222	0.301	0.093	0.099	0.24	0.302	0.083	0.096	0.246	0.338	0.082	0.096	0.281	0.1	0.221	0.085	0.35	0.106	0.263	0.084	0.334	0.101	0.245	0.084	0.138	0.082	0.307	0.306	0.475	0.476	0.325	0.186	0.082	0.469	0.319	0.138	0.081
	1 day, 19:00:08	0.086	0.481	0.306	0.215	0.086	0.521	0.222	0.209	0.114	0.283	0.224	0.222	0.3	0.093	0.099	0.242	0.301	0.083	0.096	0.248	0.339	0.083	0.095	0.283	0.101	0.222	0.085	0.35	0.106	0.263	0.083	0.333	0.101	0.245	0.084	0.137	0.081	0.306	0.307	0.473	0.472	0.325	0.191	0.082	0.471	0.318	0.14	0.081
	1 day, 19:15:08	0.086	0.477	0.305	0.214	0.086	0.523	0.223	0.208	0.114	0.286	0.224	0.221	0.3	0.093	0.099	0.243	0.301	0.083	0.096	0.249	0.338	0.082	0.096	0.284	0.101	0.221	0.085	0.349	0.106	0.263	0.083	0.332	0.101	0.245	0.084	0.135	0.082	0.306	0.307	0.47	0.468	0.325	0.188	0.082	0.459	0.318	0.139	0.081
	1 day, 19:30:08	0.086	0.478	0.306	0.214	0.087	0.521	0.222	0.208	0.113	0.278	0.225	0.221	0.3	0.093	0.099	0.243	0.301	0.083	0.096	0.249	0.338	0.084	0.096	0.283	0.101	0.222	0.085	0.347	0.106	0.262	0.084	0.331	0.101	0.245	0.084	0.134	0.082	0.306	0.309	0.469	0.467	0.325	0.188	0.083	0.458	0.317	0.14	0.082
	1 day, 19:45:08	0.086	0.476	0.306	0.213	0.087	0.526	0.222	0.207	0.113	0.28	0.225	0.221	0.299	0.092	0.099	0.244	0.301	0.083	0.096	0.251	0.339	0.082	0.096	0.285	0.101	0.221	0.085	0.346	0.106	0.262	0.084	0.329	0.101	0.245	0.084	0.134	0.082	0.306	0.311	0.469	0.464	0.325	0.188	0.083	0.458	0.317	0.14	0.081
	1 day, 20:00:08	0.086	0.471	0.306	0.212	0.086	0.521	0.222	0.206	0.114	0.276	0.225	0.22	0.299	0.092	0.099	0.245	0.301	0.084	0.096	0.251	0.338	0.083	0.095	0.288	0.101	0.221	0.085	0.345	0.106	0.262	0.083	0.328	0.101	0.245	0.084	0.132	0.082	0.306	0.312	0.465	0.464	0.325	0.189	0.082	0.453	0.317	0.141	0.082
	1 day, 20:15:08	0.086	0.47	0.306	0.212	0.087	0.526	0.222	0.206	0.113	0.277	0.225	0.22	0.298	0.093	0.099	0.246	0.301	0.084	0.096	0.251	0.338	0.082	0.096	0.286	0.101	0.221	0.085	0.344	0.106	0.262	0.084	0.326	0.101	0.244	0.084	0.132	0.082	0.306	0.315	0.465	0.464	0.325	0.19	0.082	0.452	0.317	0.141	0.082
	1 day, 20:30:08	0.086	0.472	0.306	0.212	0.087	0.532	0.222	0.205	0.113	0.274	0.224	0.22	0.298	0.092	0.099	0.247	0.301	0.083	0.096	0.253	0.338	0.083	0.095	0.289	0.101	0.221	0.085	0.343	0.106	0.261	0.083	0.326	0.101	0.245	0.084	0.131	0.081	0.305	0.315	0.468	0.462	0.324	0.189	0.082	0.451	0.316	0.141	0.081
	1 day, 20:45:08	0.086	0.472	0.306	0.211	0.087	0.538	0.222	0.204	0.114	0.277	0.225	0.22	0.297	0.092	0.099	0.247	0.301	0.083	0.096	0.253	0.338	0.083	0.096	0.29	0.101	0.221	0.085	0.342	0.106	0.262	0.084	0.324	0.101	0.244	0.084	0.13	0.082	0.305	0.316	0.465	0.46	0.324	0.189	0.082	0.451	0.317	0.142	0.082
	1 day, 21:00:08	0.086	0.468	0.306	0.21	0.087	0.542	0.222	0.204	0.114	0.272	0.225	0.219	0.296	0.092	0.098	0.248	0.301	0.084	0.096	0.255	0.338	0.083	0.095	0.293	0.101	0.221	0.085	0.341	0.106	0.261	0.084	0.324	0.101	0.244	0.084	0.131	0.082	0.305	0.317	0.462	0.458	0.324	0.193	0.082	0.45	0.316	0.144	0.082
	1 day, 21:15:08	0.086	0.463	0.306	0.21	0.087	0.536	0.221	0.203	0.113	0.273	0.225	0.219	0.296	0.093	0.099	0.248	0.301	0.084	0.096	0.254	0.339	0.082	0.095	0.291	0.101	0.221	0.085	0.341	0.106	0.261	0.083	0.324	0.101	0.245	0.084	0.129	0.082	0.305	0.318	0.461	0.457	0.324	0.191	0.082	0.448	0.316	0.143	0.081
	1 day, 21:30:08	0.087	0.465	0.306	0.209	0.087	0.532	0.221	0.202	0.113	0.269	0.225	0.219	0.295	0.092	0.099	0.249	0.301	0.083	0.096	0.255	0.339	0.083	0.096	0.292	0.101	0.22	0.085	0.34	0.106	0.261	0.084	0.322	0.101	0.243	0.084	0.128	0.082	0.305	0.321	0.459	0.457	0.324	0.193	0.082	0.449	0.316	0.144	0.081
	1 day, 21:45:08	0.086	0.458	0.306	0.209	0.087	0.532	0.221	0.202	0.113	0.272	0.225	0.218	0.295	0.092	0.099	0.25	0.3	0.083	0.096	0.255	0.339	0.083	0.095	0.292	0.102	0.22	0.085	0.339	0.106	0.261	0.084	0.321	0.101	0.243	0.084	0.128	0.082	0.305	0.322	0.459	0.457	0.325	0.193	0.083	0.448	0.316	0.145	0.081
	1 day, 22:00:08	0.086	0.457	0.306	0.208	0.086	0.539	0.221	0.201	0.113	0.271	0.226	0.217	0.294	0.092	0.098	0.25	0.3	0.083	0.095	0.254	0.339	0.083	0.095	0.292	0.101	0.22	0.085	0.337	0.106	0.26	0.083	0.319	0.101	0.243	0.084	0.126	0.082	0.304	0.322	0.458	0.454	0.324	0.196	0.082	0.447	0.315	0.144	0.081
	1 day, 22:15:08	0.086	0.459	0.306	0.208	0.087	0.547	0.221	0.201	0.112	0.272	0.225	0.218	0.293	0.092	0.098	0.251	0.3	0.083	0.096	0.257	0.338	0.083	0.095	0.297	0.101	0.22	0.085	0.337	0.106	0.26	0.084	0.319	0.101	0.244	0.084	0.126	0.081	0.304	0.323	0.457	0.453	0.324	0.193	0.082	0.442	0.316	0.144	0.082
[truncated: 78 more columns]
